# Supplementary material for: (E)-2-[2-(3-Nitro­phen­yl)ethen­yl]quinolin-8-ol
Source: Acta Crystallogr Sect E Struct Rep Online. 2013 Oct 16;69(Pt 11):o1651–2. doi: 10.1107/S1600536813027815 (PMC3884316; doi:10.1107/S1600536813027815)
Supplement: Supplementary file 2 [file e-69-o1651-Isup2.hkl]

# 
# h,k,l, Fc-squared, Fo-squared, sigma(Fo-squared) and status flag 
# 
data_I
_shelx_title ' Nisc2new in P2(1)/c' 
_shelx_refln_list_code          4 
_shelx_F_calc_maximum      174.69 
_exptl_crystal_F_000       608.00 
_reflns_d_resolution_high  0.8225 
 
loop_ 
 _symmetry_equiv_pos_as_xyz 
 'x, y, z' 
 '-x, y+1/2, -z+1/2' 
 '-x, -y, -z' 
 'x, -y-1/2, z-1/2' 
 
_cell_length_a    20.3346 
_cell_length_b     4.7167 
_cell_length_c    15.5674 
_cell_angle_alpha  90.000 
_cell_angle_beta  109.255 
_cell_angle_gamma  90.000 
 
_shelx_F_squared_multiplier     1.000 
 
loop_ 
 _refln_index_h 
 _refln_index_k 
 _refln_index_l 
 _refln_F_squared_calc 
 _refln_F_squared_meas 
 _refln_F_squared_sigma 
 _refln_observed_status 
   3   0   0     1476.77     1261.38     15.59 o 
   4   0   0    17250.71    18261.65    130.81 o 
   5   0   0     2973.97     2623.68     18.98 o 
   6   0   0     1750.71     1629.52     13.20 o 
   7   0   0      616.78      539.59      4.90 o 
   8   0   0      516.10      664.82      6.27 o 
   9   0   0      377.76      357.94      3.87 o 
  10   0   0       82.81       81.45      1.70 o 
  11   0   0        4.39        6.56      0.97 o 
  12   0   0        1.57       -0.65      0.82 o 
  13   0   0        0.01       -1.24      0.96 o 
  14   0   0       66.48       63.69      1.93 o 
  15   0   0        1.65       -0.26      1.09 o 
  16   0   0        0.87        0.11      1.31 o 
  17   0   0       28.96       24.10      2.02 o 
  18   0   0       69.04       72.25      2.72 o 
  19   0   0       60.79       77.01      2.91 o 
  20   0   0       49.40       62.91      4.30 o 
  21   0   0      151.78      150.81      7.74 o 
  22   0   0       82.82       88.09     10.51 o 
  23   0   0        0.00        8.68      6.01 o 
   1   1   0      801.23      430.43      3.46 o 
   2   1   0     2232.91     2166.97     16.51 o 
   3   1   0        1.85        1.51      0.26 o 
   4   1   0    28043.82    31562.88    170.35 o 
   5   1   0     1164.36     1337.78      7.48 o 
   6   1   0      289.31      293.94      2.07 o 
   7   1   0       47.53       46.10      0.84 o 
   8   1   0      102.65      104.34      1.20 o 
   9   1   0      274.08      228.53      1.93 o 
  10   1   0      288.35      286.38      2.33 o 
  11   1   0       99.19       91.58      1.30 o 
  12   1   0       78.71       90.38      1.35 o 
  13   1   0      116.45      110.97      1.54 o 
  14   1   0        4.77        6.19      0.79 o 
  15   1   0       20.15       17.22      0.99 o 
  16   1   0       89.31       99.87      1.87 o 
  17   1   0      111.92       87.44      2.00 o 
  18   1   0       64.36       66.32      2.15 o 
  19   1   0       13.48       16.81      1.76 o 
  20   1   0       14.91       20.43      2.37 o 
  21   1   0        1.03        1.91      2.38 o 
  22   1   0        2.78        0.62      2.49 o 
   0   2   0       12.16       27.50      1.63 o 
   1   2   0       24.47       27.00      0.77 o 
   2   2   0      638.91      629.28      5.32 o 
   3   2   0      639.95      658.72      5.65 o 
   4   2   0      166.44      232.30      2.06 o 
   5   2   0       10.92       21.65      0.67 o 
   6   2   0        7.39       13.65      0.57 o 
   7   2   0      371.25      328.27      2.53 o 
   8   2   0     1854.79     2149.75     12.63 o 
   9   2   0      358.96      363.38      2.80 o 
  10   2   0        9.54       13.15      0.68 o 
  11   2   0       10.29       10.47      0.72 o 
  12   2   0      219.25      255.52      2.47 o 
  13   2   0      437.09      385.87      5.35 o 
  14   2   0      114.93      124.19      2.26 o 
  15   2   0      246.71      250.66      3.60 o 
  16   2   0      165.49      193.85      3.92 o 
  17   2   0        9.77        9.72      1.57 o 
  18   2   0       13.03       15.29      2.56 o 
  19   2   0        2.63        1.41      1.83 o 
  20   2   0        0.18       -0.49      1.89 o 
  21   2   0        1.39        3.57      2.44 o 
   1   3   0      178.85      180.14      1.80 o 
   2   3   0       30.49       39.79      1.20 o 
   3   3   0       21.52       24.26      1.04 o 
   4   3   0        0.27        0.40      0.60 o 
   5   3   0       13.54       11.91      0.52 o 
   6   3   0       27.48       34.61      0.75 o 
   7   3   0      149.36      162.08      1.73 o 
   8   3   0      118.95      146.19      2.12 o 
   9   3   0      154.41      126.16      1.81 o 
  10   3   0       67.54       68.08      1.87 o 
  11   3   0        0.03       -0.11      0.99 o 
  12   3   0      391.44      431.99      5.00 o 
  13   3   0        4.01        8.56      1.53 o 
  14   3   0        1.17        1.29      1.81 o 
  15   3   0        2.54        3.16      1.92 o 
  16   3   0        0.25       -0.20      2.07 o 
  17   3   0        2.07       -1.08      1.98 o 
  18   3   0        6.13       10.59      2.45 o 
  19   3   0        3.49       -0.92      2.32 o 
   0   4   0        0.67        1.25      0.83 o 
   1   4   0        9.21        7.73      0.60 o 
   2   4   0       16.78       17.47      0.81 o 
   3   4   0      217.33      213.51      4.09 o 
   4   4   0       15.13       23.82      1.67 o 
   5   4   0      123.76      112.27      4.00 o 
   6   4   0        3.04        4.60      1.04 o 
   7   4   0        0.39       -0.30      0.58 o 
   8   4   0        2.14        2.45      1.01 o 
   9   4   0        0.08        1.14      0.99 o 
  10   4   0       10.60       14.73      1.40 o 
  11   4   0        0.79        1.28      1.29 o 
  12   4   0        2.55        1.52      1.40 o 
  13   4   0        6.78        6.79      1.89 o 
  14   4   0        9.15        3.10      1.92 o 
  15   4   0       11.50       12.08      2.27 o 
  16   4   0       32.61       40.33      3.90 o 
   1   5   0       19.30       20.47      1.19 o 
   2   5   0        3.79        6.67      1.20 o 
   3   5   0       14.14       13.32      3.50 o 
   4   5   0        9.33        9.69      2.36 o 
   5   5   0        4.64        6.74      2.47 o 
   6   5   0        5.62        6.51      2.60 o 
   7   5   0       22.34       16.79      3.07 o 
   8   5   0        9.16       13.47      3.07 o 
   9   5   0        8.83        5.09      1.44 o 
  10   5   0        0.87        1.07      1.15 o 
  11   5   0        5.46        5.33      1.59 o 
 -23   1   1        3.86        2.11      2.58 o 
 -22   1   1        0.61       -3.52      2.34 o 
 -21   1   1       15.76       11.61      2.08 o 
 -20   1   1       24.32       29.96      2.16 o 
 -19   1   1       10.83        9.76      1.57 o 
 -18   1   1       43.55       40.68      1.59 o 
 -17   1   1      244.63      248.21      3.42 o 
 -16   1   1       80.87       95.85      1.81 o 
 -15   1   1       32.64       31.98      1.12 o 
 -14   1   1       20.68       23.43      0.91 o 
 -13   1   1       20.68       19.42      0.82 o 
 -12   1   1       38.05       39.18      0.94 o 
 -11   1   1       95.50       90.92      1.29 o 
 -10   1   1      204.43      197.41      1.82 o 
  -9   1   1        9.28        0.73      0.50 o 
  -8   1   1      384.42      348.27      2.59 o 
  -7   1   1      215.79      237.77      1.92 o 
  -6   1   1      330.12      295.76      2.13 o 
  -5   1   1     2171.84     2609.09     14.23 o 
  -4   1   1    30515.45    32190.37    169.62 o 
  -3   1   1     2291.96     3050.99     18.75 o 
  -2   1   1     3431.41     3653.71     20.15 o 
  -1   1   1      478.29      467.25      2.73 o 
   0   1   1     4218.28     4740.91     32.44 o 
   1   1   1     4118.46     4399.55     36.40 o 
   2   1   1      207.58      167.71      1.66 o 
   3   1   1      288.47      195.13      1.42 o 
   4   1   1     1867.57     2068.74     11.36 o 
   5   1   1      521.24      740.82      4.45 o 
   6   1   1      128.51      123.60      1.24 o 
   7   1   1       50.58       58.19      0.87 o 
   8   1   1      101.29       89.62      1.17 o 
   9   1   1        0.52        0.07      0.50 o 
  10   1   1        5.67        3.41      0.55 o 
  11   1   1      109.23      113.60      1.45 o 
  12   1   1        9.49       18.37      0.81 o 
  13   1   1      116.03      116.51      1.62 o 
  14   1   1      187.10      180.98      2.21 o 
  15   1   1       32.02       35.44      1.26 o 
  16   1   1       79.61       81.87      1.85 o 
  17   1   1        2.39        1.30      1.26 o 
  18   1   1      134.43      137.08      3.06 o 
  19   1   1       11.25       19.03      2.09 o 
  20   1   1       16.43       21.00      2.62 o 
  21   1   1        0.27       -3.20      2.13 o 
  22   1   1        1.74        1.61      2.65 o 
 -22   2   1        0.02        0.47      3.08 o 
 -21   2   1        0.34        1.01      2.14 o 
 -20   2   1        3.55        1.35      2.94 o 
 -19   2   1        0.55       -1.56      1.50 o 
 -18   2   1       15.41        9.99      1.60 o 
 -17   2   1        6.85        3.45      1.44 o 
 -16   2   1        1.45        0.96      1.12 o 
 -15   2   1        6.92        6.58      1.01 o 
 -14   2   1      230.42      216.77      2.75 o 
 -13   2   1      151.66      166.04      1.99 o 
 -12   2   1       85.19       90.13      1.38 o 
 -11   2   1      228.14      222.18      2.18 o 
 -10   2   1      112.13      116.86      1.42 o 
  -9   2   1      132.01      143.72      1.50 o 
  -8   2   1     3765.26     4166.10     24.54 o 
  -7   2   1      252.90      286.46      2.28 o 
  -6   2   1      466.41      452.33      3.97 o 
  -5   2   1       35.77       26.47      0.63 o 
  -4   2   1     1714.28     2141.57     13.51 o 
  -3   2   1      465.48      402.12      3.15 o 
  -2   2   1       87.13       62.75      0.91 o 
  -1   2   1       59.40       64.37      0.86 o 
   0   2   1      403.20      389.71      3.22 o 
   1   2   1      122.89       79.49      1.13 o 
   2   2   1       33.84       17.49      0.78 o 
   3   2   1       39.28       37.43      0.95 o 
   4   2   1      129.99      112.68      1.32 o 
   5   2   1       46.74       49.87      0.85 o 
   6   2   1      688.06      718.64      4.83 o 
   7   2   1        1.45       -0.78      0.52 o 
   8   2   1      300.86      310.80      2.52 o 
   9   2   1       33.02       53.73      1.01 o 
  10   2   1       63.61       56.61      1.11 o 
  11   2   1       16.65       13.59      0.80 o 
  12   2   1      434.34      383.19      4.47 o 
  13   2   1       21.28       12.46      1.08 o 
  14   2   1      200.06      193.77      2.89 o 
  15   2   1       11.62       11.92      1.37 o 
  16   2   1       68.25       70.86      2.38 o 
  17   2   1       11.47        8.81      1.55 o 
  18   2   1        0.73        1.89      1.76 o 
  19   2   1        2.59        0.66      2.20 o 
  20   2   1        4.67        3.13      2.49 o 
  21   2   1        0.48       -3.62      2.42 o 
 -20   3   1        8.30        3.25      2.48 o 
 -19   3   1       26.10       22.94      2.77 o 
 -18   3   1        1.40       -1.43      2.02 o 
 -17   3   1        3.14        2.00      2.09 o 
 -16   3   1        2.17        1.90      1.98 o 
 -15   3   1       19.82       18.23      2.14 o 
 -14   3   1       64.18       64.38      3.23 o 
 -13   3   1        1.65        2.87      1.37 o 
 -12   3   1      348.94      338.18      4.19 o 
 -11   3   1      170.66      171.29      2.58 o 
 -10   3   1      113.75      106.46      1.84 o 
  -9   3   1       93.87      101.34      1.66 o 
  -8   3   1       43.53       60.05      1.14 o 
  -7   3   1        3.86        6.02      0.55 o 
  -6   3   1        2.95        2.60      0.47 o 
  -5   3   1       35.40       36.16      0.86 o 
  -4   3   1      104.95       97.88      1.25 o 
  -3   3   1       35.64       33.85      1.00 o 
  -2   3   1      409.35      416.78      3.42 o 
  -1   3   1      104.25      103.77      1.23 o 
   0   3   1      112.45      116.41      1.66 o 
   1   3   1       19.21       24.96      1.21 o 
   2   3   1       20.28       20.32      0.99 o 
   3   3   1       13.85       14.25      0.73 o 
   4   3   1       16.03       15.93      0.82 o 
   5   3   1        2.77        4.25      0.50 o 
   6   3   1       22.04       20.05      0.60 o 
   7   3   1        3.93        5.13      0.61 o 
   8   3   1      421.58      431.03      3.87 o 
   9   3   1       95.22       71.01      1.48 o 
  10   3   1      589.69      613.08      5.97 o 
  11   3   1       28.53       29.31      1.40 o 
  12   3   1       26.68       28.32      1.58 o 
  13   3   1        2.43        1.72      1.58 o 
  14   3   1        8.57        5.12      2.65 o 
  15   3   1        3.85        7.57      2.01 o 
  16   3   1        0.19       -1.42      1.86 o 
  17   3   1        4.80       -1.34      2.09 o 
  18   3   1        2.11        1.27      2.29 o 
  19   3   1        6.59        6.15      2.38 o 
 -17   4   1        1.04       -2.52      2.20 o 
 -16   4   1       30.87       19.67      2.58 o 
 -15   4   1       10.69        2.67      2.04 o 
 -14   4   1        0.25       -1.95      1.80 o 
 -13   4   1        6.87        3.97      1.84 o 
 -12   4   1        0.64        1.54      1.46 o 
 -11   4   1        4.58        5.29      1.38 o 
 -10   4   1        3.51        2.78      1.23 o 
  -9   4   1        6.51        7.70      1.37 o 
  -8   4   1        7.89        8.19      0.92 o 
  -7   4   1       14.72       16.82      0.80 o 
  -6   4   1        5.47        2.77      0.63 o 
  -5   4   1        4.96        5.49      0.66 o 
  -4   4   1        9.78        8.57      0.71 o 
  -3   4   1       42.09       39.44      1.01 o 
  -2   4   1        7.27       10.16      0.66 o 
  -1   4   1        5.37        6.42      0.60 o 
   0   4   1       72.40       73.77      1.18 o 
   1   4   1       18.36       21.95      0.81 o 
   2   4   1      119.31      117.30      2.96 o 
   3   4   1       11.21        7.42      1.41 o 
   4   4   1        0.10       -0.08      1.37 o 
   5   4   1       39.91       42.35      1.85 o 
   6   4   1       64.77       71.45      2.37 o 
   7   4   1       18.97       21.79      0.87 o 
   8   4   1       39.86       49.58      1.45 o 
   9   4   1        0.05        0.03      1.11 o 
  10   4   1        5.43        5.85      1.28 o 
  11   4   1        0.96        0.22      1.32 o 
  12   4   1        4.07        3.04      1.72 o 
  13   4   1       20.79       20.91      2.20 o 
  14   4   1       15.36       14.69      2.22 o 
  15   4   1        1.63        2.07      2.07 o 
  16   4   1        1.07       -1.05      2.12 o 
 -11   5   1        0.02       -1.79      1.47 o 
 -10   5   1        0.09       -0.71      1.26 o 
  -9   5   1        1.22       -0.69      1.14 o 
  -8   5   1        2.43       -0.49      1.28 o 
  -7   5   1       32.24       28.41      1.62 o 
  -6   5   1        0.13        0.43      1.71 o 
  -5   5   1       10.01        9.96      3.08 o 
  -4   5   1        7.27        5.00      1.59 o 
  -3   5   1        0.49        0.00      0.99 o 
  -2   5   1        2.78        1.98      0.96 o 
  -1   5   1        4.00        5.26      1.02 o 
   0   5   1        6.72        7.68      1.02 o 
   1   5   1       12.60       11.16      1.03 o 
   2   5   1        7.71       10.65      2.23 o 
   3   5   1        3.70        3.17      2.12 o 
   4   5   1       10.63       10.31      2.47 o 
   5   5   1        0.25       -3.25      2.23 o 
   6   5   1        8.09       11.41      2.71 o 
   7   5   1        6.42        3.53      3.34 o 
   8   5   1       17.48       19.72      3.42 o 
   9   5   1        0.38        0.86      1.34 o 
  10   5   1        0.05       -1.35      1.41 o 
 -24   0   2        8.76       13.02      7.01 o 
 -23   0   2        0.27        0.33      5.01 o 
 -22   0   2      217.02      250.30      9.54 o 
 -21   0   2      248.51      249.40      7.23 o 
 -20   0   2        6.34        7.44      2.49 o 
 -19   0   2      111.54      117.18      4.87 o 
 -18   0   2       60.29       74.72      2.66 o 
 -17   0   2        4.42        3.15      1.40 o 
 -16   0   2       24.67       30.68      1.61 o 
 -15   0   2       15.20       19.91      1.71 o 
 -14   0   2      300.46      342.96      4.51 o 
 -13   0   2        1.14       -1.44      0.96 o 
 -12   0   2      479.39      511.59      6.94 o 
 -11   0   2      127.24      137.68      2.33 o 
 -10   0   2       54.85       54.27      1.41 o 
  -9   0   2       76.00       38.37      1.21 o 
  -8   0   2      732.78      540.65      5.23 o 
  -7   0   2      870.49      759.63      6.57 o 
  -6   0   2      723.31      643.20      5.31 o 
  -5   0   2      408.28      548.29      4.19 o 
  -4   0   2       81.11       93.63      1.09 o 
  -3   0   2     3462.48     3922.80     34.51 o 
   0   0   2       49.30       73.09      2.64 o 
   1   0   2    18165.11    20189.76    269.88 o 
   2   0   2      126.80       86.02      1.18 o 
   3   0   2      135.39      191.03      1.93 o 
   4   0   2     1425.85     1303.41     10.66 o 
   5   0   2      886.22     1087.29      8.60 o 
   6   0   2      125.70       92.21      1.45 o 
   7   0   2      236.67      240.54      2.62 o 
   8   0   2      460.11      406.45      4.03 o 
   9   0   2     2497.26     2451.46     19.80 o 
  10   0   2       62.43       77.63      1.64 o 
  11   0   2        1.08        0.40      0.79 o 
  12   0   2       68.87       79.22      1.89 o 
  13   0   2        4.31        2.14      0.95 o 
  14   0   2       32.29       35.25      1.46 o 
  15   0   2       34.26       39.94      1.67 o 
  16   0   2       22.40       33.90      1.99 o 
  17   0   2        0.29       -1.58      1.43 o 
  18   0   2        3.50        1.68      1.91 o 
  19   0   2       75.65       86.23      6.42 o 
  20   0   2      186.31      203.88     11.35 o 
  21   0   2       20.86       22.32     13.18 o 
  22   0   2       19.90       25.03      7.01 o 
 -23   1   2        1.53       -1.44      2.58 o 
 -22   1   2        0.60       -0.30      2.09 o 
 -21   1   2        0.95        2.47      1.80 o 
 -20   1   2        0.18        0.33      1.52 o 
 -19   1   2        0.20        1.22      1.43 o 
 -18   1   2      259.18      291.68      3.44 o 
 -17   1   2      101.07      102.31      2.03 o 
 -16   1   2       68.00       62.03      1.45 o 
 -15   1   2       42.74       41.44      1.20 o 
 -14   1   2        3.79        2.75      0.69 o 
 -13   1   2        7.76        9.16      0.73 o 
 -12   1   2       58.58       59.97      1.13 o 
 -11   1   2        0.00        0.37      0.55 o 
 -10   1   2      356.79      410.17      3.01 o 
  -9   1   2       44.81       59.30      0.98 o 
  -8   1   2      987.63     1108.07      6.59 o 
  -7   1   2     1831.96     1988.63     11.33 o 
  -6   1   2      782.42      941.16      5.57 o 
  -5   1   2     2595.55     2608.66     15.38 o 
  -4   1   2      143.00      217.13      2.49 o 
  -3   1   2    17980.09    19457.98    105.02 o 
  -2   1   2      772.36      941.98      5.28 o 
  -1   1   2      548.97      599.79      3.35 o 
   0   1   2      600.71      433.16      2.62 o 
   1   1   2      946.42      902.90      5.37 o 
   2   1   2      203.49      199.14      1.54 o 
   3   1   2      442.34      465.49      2.96 o 
   4   1   2       39.42       49.03      0.73 o 
   5   1   2     1157.68     1299.52      8.17 o 
   6   1   2       48.27       52.76      0.92 o 
   7   1   2       11.51       14.35      0.60 o 
   8   1   2      169.62      127.27      1.46 o 
   9   1   2      110.59      109.63      1.37 o 
  10   1   2        0.83        1.05      0.59 o 
  11   1   2       48.01       58.33      1.15 o 
  12   1   2      277.19      269.79      2.58 o 
  13   1   2      154.25      159.02      2.08 o 
  14   1   2       20.19       12.55      1.06 o 
  15   1   2       41.21       44.25      1.42 o 
  16   1   2      249.40      275.96      3.42 o 
  17   1   2       18.35       27.27      1.66 o 
  18   1   2       18.78       14.73      1.95 o 
  19   1   2        6.28        5.35      2.06 o 
  20   1   2       10.76        7.10      2.42 o 
  21   1   2        0.25       -0.72      2.53 o 
 -22   2   2        0.09       -0.31      2.14 o 
 -21   2   2        0.06        0.49      2.05 o 
 -20   2   2        5.39        2.14      1.92 o 
 -19   2   2        2.25        1.98      1.56 o 
 -18   2   2        6.68        7.55      1.66 o 
 -17   2   2        3.45        6.06      1.36 o 
 -16   2   2        0.32        1.28      1.04 o 
 -15   2   2        0.05        0.64      0.91 o 
 -14   2   2      168.89      186.57      2.62 o 
 -13   2   2        3.14        2.64      0.65 o 
 -12   2   2       99.68       95.92      1.45 o 
 -11   2   2        5.12        7.57      0.65 o 
 -10   2   2       66.99       76.48      1.20 o 
  -9   2   2     1366.02     1420.28      8.60 o 
  -8   2   2      252.60      267.86      2.09 o 
  -7   2   2     2209.48     2480.93     14.05 o 
  -6   2   2     2675.31     2826.89     16.75 o 
  -5   2   2      353.86      306.48      2.94 o 
  -4   2   2      346.08      335.27      2.50 o 
  -3   2   2      246.26      260.76      1.91 o 
  -2   2   2      108.99      114.14      1.35 o 
  -1   2   2       31.45       23.76      0.49 o 
   0   2   2        4.16       11.88      0.45 o 
   1   2   2      700.40      704.63      5.43 o 
   2   2   2       65.88       64.41      1.19 o 
   3   2   2        0.15        1.77      0.41 o 
   4   2   2        0.05       -0.56      0.37 o 
   5   2   2       56.69       53.75      0.87 o 
   6   2   2        0.07       -0.71      0.47 o 
   7   2   2      158.17      151.03      1.51 o 
   8   2   2       40.95       37.36      0.85 o 
   9   2   2        8.09        9.44      0.62 o 
  10   2   2      134.64      134.08      1.64 o 
  11   2   2       35.46       38.05      1.03 o 
  12   2   2      145.89      152.02      2.27 o 
  13   2   2      216.42      248.34      3.30 o 
  14   2   2      123.14      110.28      2.92 o 
  15   2   2        8.60        8.18      1.50 o 
  16   2   2        0.09        1.78      1.56 o 
  17   2   2       50.91       51.99      2.67 o 
  18   2   2       10.61       13.04      2.19 o 
  19   2   2        0.14       -1.68      2.25 o 
  20   2   2        1.14        0.50      2.40 o 
 -20   3   2        4.70        5.50      2.44 o 
 -19   3   2        0.02       -0.48      1.94 o 
 -18   3   2        3.51        0.05      1.85 o 
 -17   3   2        0.10       -1.60      1.69 o 
 -16   3   2        0.53       -2.00      1.65 o 
 -15   3   2        4.41        5.69      1.77 o 
 -14   3   2       27.36       29.29      1.99 o 
 -13   3   2       92.02      101.97      2.51 o 
 -12   3   2      121.48      114.16      2.22 o 
 -11   3   2      131.21      133.56      2.29 o 
 -10   3   2       16.86       20.25      1.02 o 
  -9   3   2       54.57       44.11      1.05 o 
  -8   3   2       48.88       67.53      1.31 o 
  -7   3   2      105.00      124.30      1.46 o 
  -6   3   2       37.89       34.83      0.76 o 
  -5   3   2       14.90       17.47      0.57 o 
  -4   3   2      107.64      107.65      1.38 o 
  -3   3   2       13.68       16.73      0.64 o 
  -2   3   2      352.19      347.23      2.98 o 
  -1   3   2        8.64       13.80      0.66 o 
   0   3   2      963.58      962.03      8.02 o 
   1   3   2        0.38        0.42      0.84 o 
   2   3   2       21.66       18.68      0.75 o 
   3   3   2       20.18       21.29      0.91 o 
   4   3   2        0.91        0.30      0.44 o 
   5   3   2        0.25        0.28      0.45 o 
   6   3   2      153.94      159.07      1.77 o 
   7   3   2        0.73        1.07      0.62 o 
   8   3   2      136.75      135.89      2.23 o 
   9   3   2      223.51      266.99      3.40 o 
  10   3   2      243.54      201.58      2.89 o 
  11   3   2        0.02       -1.62      1.08 o 
  12   3   2        7.98        6.95      1.35 o 
  13   3   2       93.65      114.99      6.17 o 
  14   3   2        3.43        5.36      2.01 o 
  15   3   2        2.34        2.46      2.03 o 
  16   3   2        9.24        6.34      2.99 o 
  17   3   2        2.87        3.28      2.17 o 
  18   3   2        0.94       -0.89      2.26 o 
 -17   4   2       29.46       34.23      2.97 o 
 -16   4   2       14.22       16.93      2.46 o 
 -15   4   2       50.06       47.92      3.42 o 
 -14   4   2        2.78        1.26      1.87 o 
 -13   4   2        0.28        1.55      1.70 o 
 -12   4   2        0.89        3.56      1.48 o 
 -11   4   2        8.57        8.76      1.48 o 
 -10   4   2        1.23       -0.43      1.11 o 
  -9   4   2        2.59        2.09      1.05 o 
  -8   4   2       11.69       11.43      0.87 o 
  -7   4   2        6.42        9.36      0.86 o 
  -6   4   2        0.67        1.54      0.76 o 
  -5   4   2        2.69        2.87      0.67 o 
  -4   4   2       12.45       12.81      0.84 o 
  -3   4   2       11.28       13.12      0.84 o 
  -2   4   2       20.59       17.95      0.77 o 
  -1   4   2       19.31       21.21      0.76 o 
   0   4   2       34.13       33.81      0.91 o 
   1   4   2        8.75        5.38      1.82 o 
   2   4   2        0.00        0.23      1.47 o 
   3   4   2       12.91       10.95      1.79 o 
   4   4   2      552.68      597.01     10.66 o 
   5   4   2       88.98      136.90      3.22 o 
   6   4   2      296.76      303.97     10.37 o 
   7   4   2       12.80       14.66      0.99 o 
   8   4   2       55.53       56.94      1.95 o 
   9   4   2       22.17       37.55      1.69 o 
  10   4   2        1.17       -0.23      1.24 o 
  11   4   2       20.12       25.49      1.83 o 
  12   4   2       30.42       26.35      2.27 o 
  13   4   2        0.65       -0.90      1.93 o 
  14   4   2        0.99        1.18      2.00 o 
  15   4   2        0.05       -0.22      2.07 o 
 -12   5   2        0.05       -1.78      1.65 o 
 -11   5   2        0.04        0.32      3.37 o 
 -10   5   2        0.29       -1.85      1.24 o 
  -9   5   2        1.29        2.15      1.25 o 
  -8   5   2       13.88       13.38      1.39 o 
  -7   5   2        0.05       -0.83      1.05 o 
  -6   5   2        1.99        0.08      1.13 o 
  -5   5   2        0.09       -0.35      1.05 o 
  -4   5   2        2.10        1.34      1.06 o 
  -3   5   2        1.25        1.63      0.96 o 
  -2   5   2        1.04       -0.06      0.99 o 
  -1   5   2        0.55        2.54      0.96 o 
   0   5   2       62.96       65.35      1.79 o 
   1   5   2        0.01       -1.73      1.15 o 
   2   5   2       66.49       64.01      3.65 o 
   3   5   2        0.77        3.34      2.36 o 
   4   5   2       11.76       14.36      2.83 o 
   5   5   2        0.53       -2.57      2.47 o 
   6   5   2       12.13        9.73      4.84 o 
   7   5   2        0.19        1.00      7.68 o 
   8   5   2        5.68        6.43      1.67 o 
   9   5   2        0.20       -1.70      1.43 o 
  10   5   2        1.14       -0.94      1.43 o 
 -23   1   3       19.59       19.76      3.07 o 
 -22   1   3        2.04        4.41      1.93 o 
 -21   1   3        0.26       -2.04      1.64 o 
 -20   1   3        0.87       -0.57      1.54 o 
 -19   1   3       44.41       48.61      2.04 o 
 -18   1   3        2.18        5.74      1.09 o 
 -17   1   3        2.83        1.21      0.96 o 
 -16   1   3        0.58        1.48      0.85 o 
 -15   1   3      158.57      158.96      2.02 o 
 -14   1   3       35.00       42.76      1.06 o 
 -13   1   3       34.11       45.18      1.04 o 
 -12   1   3       25.74       24.03      0.83 o 
 -11   1   3      109.26       98.76      1.36 o 
 -10   1   3      772.75      697.59      4.62 o 
  -9   1   3      875.97      969.83      5.92 o 
  -8   1   3     1084.38     1115.06      6.72 o 
  -7   1   3       42.16       54.33      0.84 o 
  -6   1   3     1487.78     1382.18     12.19 o 
  -5   1   3        2.25        4.74      0.39 o 
  -4   1   3     3185.26     3333.31     19.04 o 
  -3   1   3      707.34      863.01      5.64 o 
  -2   1   3       82.67       86.56      0.91 o 
  -1   1   3        1.66        0.63      0.32 o 
   0   1   3      522.35      521.07      3.23 o 
   1   1   3     2693.83     2884.84     16.96 o 
   2   1   3      906.88     1103.57      6.73 o 
   3   1   3      811.51      811.63      5.41 o 
   4   1   3      190.79      176.05      1.61 o 
   5   1   3      418.76      457.44      3.29 o 
   6   1   3        4.26        9.41      0.56 o 
   7   1   3        2.99        4.10      0.54 o 
   8   1   3      279.27      327.33      2.62 o 
   9   1   3      103.95      123.02      1.58 o 
  10   1   3        0.06       -0.74      0.62 o 
  11   1   3       24.49       17.78      0.89 o 
  12   1   3      116.78      108.38      1.80 o 
  13   1   3        3.80        0.30      0.99 o 
  14   1   3       36.59       34.25      1.38 o 
  15   1   3        0.77       -1.60      1.07 o 
  16   1   3       57.46       53.78      2.16 o 
  17   1   3       35.73       31.89      2.23 o 
  18   1   3        4.97        6.95      2.03 o 
  19   1   3       14.15       17.67      2.53 o 
  20   1   3        1.76        0.16      2.44 o 
  21   1   3        0.56        1.36      2.49 o 
 -22   2   3        3.40        1.92      2.51 o 
 -21   2   3        0.56        0.34      1.92 o 
 -20   2   3        2.85       -0.72      1.73 o 
 -19   2   3       10.66        8.29      1.70 o 
 -18   2   3        6.73        3.67      1.42 o 
 -17   2   3        8.48       10.52      1.36 o 
 -16   2   3        0.71        2.39      1.05 o 
 -15   2   3        7.86        6.68      0.99 o 
 -14   2   3        4.54        1.02      0.76 o 
 -13   2   3       11.68       12.95      0.81 o 
 -12   2   3        0.44       -0.14      0.57 o 
 -11   2   3      414.04      458.58      3.47 o 
 -10   2   3      106.16      106.59      1.38 o 
  -9   2   3      649.85      679.32      6.13 o 
  -8   2   3       77.65      114.02      1.41 o 
  -7   2   3     3068.28     3208.44     18.48 o 
  -6   2   3       57.71       46.44      0.82 o 
  -5   2   3      742.75      805.31      5.10 o 
  -4   2   3     1004.05      895.77      5.58 o 
  -3   2   3      164.53      155.70      1.25 o 
  -2   2   3       59.14       61.74      0.70 o 
  -1   2   3        0.47       -0.59      0.39 o 
   0   2   3      505.80      456.10      3.29 o 
   1   2   3       46.41       72.57      1.17 o 
   2   2   3        7.29        5.34      0.45 o 
   3   2   3       66.50       53.92      0.92 o 
   4   2   3       12.12       17.65      0.60 o 
   5   2   3        7.08        7.62      0.58 o 
   6   2   3       43.69       38.95      0.80 o 
   7   2   3        1.20       -0.72      0.48 o 
   8   2   3        4.77        2.04      0.54 o 
   9   2   3        0.12       -0.36      0.56 o 
  10   2   3        7.59       16.00      0.82 o 
  11   2   3       59.50       52.44      1.19 o 
  12   2   3      334.32      355.40      4.30 o 
  13   2   3      107.88      114.85      2.32 o 
  14   2   3       22.66       22.65      1.67 o 
  15   2   3       59.36       59.72      2.43 o 
  16   2   3      100.70       95.86      3.03 o 
  17   2   3        4.03        1.56      1.82 o 
  18   2   3        0.48       -0.63      2.84 o 
  19   2   3        0.08        1.68      2.45 o 
  20   2   3        8.67        9.16      2.82 o 
 -20   3   3        2.76        3.00      2.35 o 
 -19   3   3        2.12        1.63      1.99 o 
 -18   3   3        1.41        1.40      1.86 o 
 -17   3   3        4.21        5.45      1.89 o 
 -16   3   3        1.14        0.68      1.77 o 
 -15   3   3       24.82       26.75      2.15 o 
 -14   3   3       80.53       80.90      2.70 o 
 -13   3   3      173.87      150.13      2.93 o 
 -12   3   3       98.12      105.18      2.77 o 
 -11   3   3      567.36      568.63      5.67 o 
 -10   3   3       22.35       23.70      0.94 o 
  -9   3   3       81.25       73.59      1.28 o 
  -8   3   3       21.68       18.39      0.73 o 
  -7   3   3       10.22       11.69      0.65 o 
  -6   3   3       36.84       43.84      0.88 o 
  -5   3   3       68.34       72.39      1.03 o 
  -4   3   3       24.59       28.75      0.84 o 
  -3   3   3       97.12       92.71      1.37 o 
  -2   3   3       33.15       27.72      0.76 o 
  -1   3   3      281.79      289.33      2.61 o 
   0   3   3      104.48       91.30      1.05 o 
   1   3   3       60.79       60.82      0.97 o 
   2   3   3        1.10        1.81      0.53 o 
   3   3   3        3.02        4.34      0.54 o 
   4   3   3       71.15       73.42      1.50 o 
   5   3   3       12.40       16.96      0.97 o 
   6   3   3       26.50       20.02      0.75 o 
   7   3   3       25.14       18.12      0.89 o 
   8   3   3      208.50      201.00      2.45 o 
   9   3   3      576.25      600.34      5.96 o 
  10   3   3       84.66       73.38      1.95 o 
  11   3   3       32.94       31.12      1.64 o 
  12   3   3       27.72       22.13      2.17 o 
  13   3   3       33.04       33.24      2.54 o 
  14   3   3        1.15        1.27      1.92 o 
  15   3   3        5.95        8.35      2.21 o 
  16   3   3        1.63        1.23      2.18 o 
  17   3   3        8.92       11.81      2.57 o 
  18   3   3        0.00       -1.63      2.31 o 
 -17   4   3       18.19        5.05      2.32 o 
 -16   4   3        1.27        3.31      2.24 o 
 -15   4   3       74.62       72.32      3.90 o 
 -14   4   3        1.99        0.82      1.83 o 
 -13   4   3       23.89       23.98      2.17 o 
 -12   4   3        0.01        1.08      1.64 o 
 -11   4   3       28.15       29.60      1.86 o 
 -10   4   3        9.38        6.76      1.25 o 
  -9   4   3        5.65        6.59      1.08 o 
  -8   4   3        2.23        2.44      0.90 o 
  -7   4   3        0.12       -1.32      0.88 o 
  -6   4   3        2.71        4.31      0.93 o 
  -5   4   3       13.54       13.25      0.97 o 
  -4   4   3        9.84       11.44      0.95 o 
  -3   4   3        3.99        3.24      0.81 o 
  -2   4   3        1.33        1.18      0.69 o 
  -1   4   3       14.64       18.87      0.79 o 
   0   4   3        7.56        9.91      0.71 o 
   1   4   3        2.30        5.29      0.94 o 
   2   4   3       48.37       41.49      2.37 o 
   3   4   3        4.76       -1.80      1.20 o 
   4   4   3       24.51       31.41      1.81 o 
   5   4   3      265.02      328.03      6.90 o 
   6   4   3       92.65       82.84      2.28 o 
   7   4   3       35.07       36.62      1.67 o 
   8   4   3        0.65       -0.38      1.20 o 
   9   4   3       61.28       68.69      2.31 o 
  10   4   3       13.78       14.05      1.62 o 
  11   4   3       30.36       27.81      2.29 o 
  12   4   3        1.33        1.26      1.74 o 
  13   4   3       23.85       28.88      3.86 o 
  14   4   3        4.24        3.31      2.05 o 
  15   4   3        0.13       -2.64      2.17 o 
 -12   5   3        0.63        0.95      1.70 o 
 -11   5   3        0.61        1.66      1.65 o 
 -10   5   3        2.95        0.79      1.61 o 
  -9   5   3        1.21       -1.05      1.23 o 
  -8   5   3       10.15       10.09      1.26 o 
  -7   5   3        4.12        2.27      2.41 o 
  -6   5   3       54.37       54.35      2.03 o 
  -5   5   3       33.89       39.92      1.78 o 
  -4   5   3        1.18        0.85      1.16 o 
  -3   5   3        3.62        2.60      1.11 o 
  -2   5   3        1.70        1.96      1.09 o 
  -1   5   3        0.06       -0.82      1.25 o 
   0   5   3       32.43       35.67      1.45 o 
   1   5   3      133.21      151.40      6.48 o 
   2   5   3       55.48       56.86      5.01 o 
   3   5   3        0.84        0.44      2.47 o 
   4   5   3        0.67       -3.35      2.23 o 
   5   5   3       34.52       38.88      3.78 o 
   6   5   3        4.14        4.17      2.83 o 
   7   5   3        3.10        3.53      2.80 o 
   8   5   3        1.61        2.52      1.44 o 
   9   5   3        0.73        2.37      1.54 o 
 -24   0   4        9.50        2.00      5.67 o 
 -23   0   4       65.65       71.79     11.85 o 
 -22   0   4        1.36        4.32      2.82 o 
 -21   0   4      105.65      108.57      4.42 o 
 -20   0   4      129.81      152.53      4.43 o 
 -19   0   4       32.72       29.32      2.25 o 
 -18   0   4       31.14       28.73      1.94 o 
 -17   0   4       39.37       37.41      1.80 o 
 -16   0   4       38.18       42.14      1.81 o 
 -15   0   4       44.62       52.92      1.84 o 
 -14   0   4       87.25       73.11      2.05 o 
 -13   0   4     2060.21     2119.49     19.75 o 
 -12   0   4      201.98      164.35      2.73 o 
 -11   0   4      175.34      164.68      2.63 o 
 -10   0   4      424.76      313.33      3.84 o 
  -9   0   4      121.69      145.21      2.16 o 
  -8   0   4      408.41      375.38      4.09 o 
  -7   0   4       22.81       20.18      0.87 o 
  -6   0   4       25.20       58.49      1.24 o 
  -5   0   4     1499.05     1460.46     11.36 o 
  -4   0   4      283.02      260.32      2.42 o 
  -3   0   4     6285.54     5809.29     41.44 o 
  -2   0   4    11143.15    12753.42     94.78 o 
  -1   0   4     2360.86     2312.26     18.42 o 
   0   0   4     2703.23     2924.11     23.17 o 
   1   0   4       86.52      100.81      1.97 o 
   2   0   4      317.47      298.60      3.35 o 
   3   0   4      698.74      628.13      6.25 o 
   4   0   4     3067.29     3286.66     31.21 o 
   5   0   4      104.31       92.86      1.83 o 
   6   0   4       18.45       25.11      1.16 o 
   7   0   4      802.44      624.26      6.58 o 
   8   0   4     2247.15     2699.35     25.07 o 
   9   0   4     1654.27     1539.84     15.69 o 
  10   0   4      199.24      227.04      3.61 o 
  11   0   4        0.86        0.95      1.10 o 
  12   0   4        1.20        0.05      1.12 o 
  13   0   4        9.50        8.40      1.37 o 
  14   0   4       22.06       21.78      1.84 o 
  15   0   4       17.90       19.98      2.13 o 
  16   0   4        8.23       13.37      2.42 o 
  17   0   4        7.43        7.24      2.36 o 
  18   0   4       82.79       95.45      4.99 o 
  19   0   4        5.09        1.75      3.89 o 
  20   0   4        8.89        7.41      4.23 o 
  21   0   4        1.75       -5.01      5.67 o 
 -24   1   4       22.95       21.62      3.22 o 
 -23   1   4        6.38        5.40      2.33 o 
 -22   1   4        2.54        1.72      1.95 o 
 -21   1   4        0.27        0.02      1.64 o 
 -20   1   4        0.00       -1.31      1.39 o 
 -19   1   4        0.00        0.39      1.18 o 
 -18   1   4        4.72        3.66      1.07 o 
 -17   1   4      161.17      164.51      2.36 o 
 -16   1   4       15.27        9.62      0.94 o 
 -15   1   4        3.77        0.61      0.77 o 
 -14   1   4        9.04        7.54      0.79 o 
 -13   1   4       54.87       39.02      1.01 o 
 -12   1   4      123.35      129.52      2.10 o 
 -11   1   4       76.70       70.64      1.22 o 
 -10   1   4        0.01        0.43      0.59 o 
  -9   1   4     1654.50     1661.85      9.98 o 
  -8   1   4      285.24      233.91      2.18 o 
  -7   1   4       27.13       34.66      0.84 o 
  -6   1   4      659.62      767.65      4.70 o 
  -5   1   4       20.81       25.65      0.61 o 
  -4   1   4      152.42      182.40      1.55 o 
  -3   1   4       51.70       59.84      0.83 o 
  -2   1   4      251.12      177.32      1.57 o 
  -1   1   4      781.25      566.95      3.90 o 
   0   1   4     1391.05     1473.03      9.14 o 
   1   1   4      341.55      354.71      2.57 o 
   2   1   4       92.62       90.87      1.10 o 
   3   1   4      592.40      460.58      3.47 o 
   4   1   4     2750.98     2946.29     18.54 o 
   5   1   4      530.20      475.71      3.42 o 
   6   1   4      233.94      299.03      2.43 o 
   7   1   4      379.66      368.19      2.80 o 
   8   1   4      204.21      224.51      2.19 o 
   9   1   4        3.64        7.45      0.74 o 
  10   1   4        4.96        6.66      0.78 o 
  11   1   4        7.43       10.39      0.91 o 
  12   1   4      120.95      133.11      2.16 o 
  13   1   4       48.45       53.66      1.65 o 
  14   1   4        3.31        0.01      1.15 o 
  15   1   4        0.55       -2.10      1.40 o 
  16   1   4        7.61        2.15      1.58 o 
  17   1   4       12.29        6.79      2.06 o 
  18   1   4        3.68       -1.15      2.08 o 
  19   1   4        1.49       -0.47      2.18 o 
  20   1   4        1.33        2.79      2.74 o 
 -23   2   4        2.83       -0.02      2.88 o 
 -22   2   4        5.64        2.01      2.19 o 
 -21   2   4       23.86       18.49      2.45 o 
 -20   2   4        1.12       -2.41      1.68 o 
 -19   2   4        7.96        3.29      1.63 o 
 -18   2   4       38.79       41.57      2.07 o 
 -17   2   4       34.96       50.87      2.72 o 
 -16   2   4        0.18       -0.26      1.01 o 
 -15   2   4        0.31       -1.31      0.87 o 
 -14   2   4        0.10        0.97      0.74 o 
 -13   2   4        0.32        1.11      0.62 o 
 -12   2   4       41.85       45.67      1.07 o 
 -11   2   4        1.16        0.25      0.54 o 
 -10   2   4      115.34      137.76      1.64 o 
  -9   2   4      254.46      260.59      2.24 o 
  -8   2   4     2065.25     2199.83     12.96 o 
  -7   2   4        0.20        2.52      0.49 o 
  -6   2   4       98.44      125.66      1.49 o 
  -5   2   4     1823.21     1893.29     11.39 o 
  -4   2   4       88.18      104.26      1.14 o 
  -3   2   4      262.15      240.90      1.86 o 
  -2   2   4       20.48       20.92      0.52 o 
  -1   2   4      242.22      178.44      1.47 o 
   0   2   4      477.64      526.38      4.11 o 
   1   2   4      116.78       88.05      1.16 o 
   2   2   4       93.47       75.27      1.09 o 
   3   2   4       20.04       28.15      0.75 o 
   4   2   4        1.60       10.35      0.45 o 
   5   2   4      341.45      339.27      2.53 o 
   6   2   4      101.51       85.31      1.21 o 
   7   2   4        0.35       -0.40      0.51 o 
   8   2   4        6.68        6.84      0.64 o 
   9   2   4        6.91        5.37      0.70 o 
  10   2   4        0.01       -0.97      0.65 o 
  11   2   4       56.01       61.36      1.57 o 
  12   2   4        0.63       -1.50      1.00 o 
  13   2   4       31.49       28.17      1.66 o 
  14   2   4        6.02        5.43      1.65 o 
  15   2   4        0.00       -2.29      1.53 o 
  16   2   4       17.88       14.43      2.22 o 
  17   2   4        4.42        4.91      2.33 o 
  18   2   4        0.28       -1.12      2.29 o 
  19   2   4        2.30       -3.00      2.38 o 
 -20   3   4        2.84        6.10      2.54 o 
 -19   3   4        0.18        0.80      2.15 o 
 -18   3   4        5.36        4.54      1.98 o 
 -17   3   4        6.29        5.80      1.94 o 
 -16   3   4       12.36        8.65      1.69 o 
 -15   3   4       57.81       62.37      2.29 o 
 -14   3   4        0.94        0.22      1.25 o 
 -13   3   4       20.67       23.58      1.42 o 
 -12   3   4      486.77      492.52      5.60 o 
 -11   3   4      252.43      248.68      3.04 o 
 -10   3   4       13.28       14.92      0.89 o 
  -9   3   4      111.98      121.58      1.66 o 
  -8   3   4        0.59       -0.10      0.57 o 
  -7   3   4       15.23       14.24      0.69 o 
  -6   3   4        6.28        6.81      0.59 o 
  -5   3   4        0.01       -0.74      0.49 o 
  -4   3   4      181.95      186.92      2.13 o 
  -3   3   4       33.91       28.88      0.81 o 
  -2   3   4        2.95       10.48      0.55 o 
  -1   3   4        2.45        3.34      0.50 o 
   0   3   4       18.17       20.82      0.64 o 
   1   3   4        0.01        0.31      0.46 o 
   2   3   4       32.16       29.92      0.74 o 
   3   3   4        0.39        0.38      0.54 o 
   4   3   4        8.84       10.21      0.66 o 
   5   3   4       10.65        8.01      0.69 o 
   6   3   4      181.67      185.30      2.14 o 
   7   3   4       38.65       34.44      1.53 o 
   8   3   4      152.91      156.18      2.46 o 
   9   3   4       11.43       12.26      1.23 o 
  10   3   4       12.80        9.68      1.27 o 
  11   3   4       16.03       17.02      1.91 o 
  12   3   4       12.83       12.75      2.15 o 
  13   3   4        4.72        3.19      1.95 o 
  14   3   4        1.06       -0.90      1.98 o 
  15   3   4        0.02       -2.73      3.18 o 
  16   3   4        4.68        8.97      2.55 o 
  17   3   4        1.22       -1.59      2.28 o 
 -17   4   4       14.44       25.63      2.72 o 
 -16   4   4      115.37      115.03      4.21 o 
 -15   4   4       34.78       32.74      2.69 o 
 -14   4   4        6.02        4.83      2.01 o 
 -13   4   4        1.35        0.85      1.87 o 
 -12   4   4        1.09        0.69      1.64 o 
 -11   4   4        1.89       -0.84      1.34 o 
 -10   4   4       83.92       87.92      2.20 o 
  -9   4   4        2.30        7.70      1.19 o 
  -8   4   4       14.21       15.09      1.01 o 
  -7   4   4        6.33        7.07      1.18 o 
  -6   4   4       22.57       23.91      1.27 o 
  -5   4   4        0.86       -1.28      0.95 o 
  -4   4   4        0.08       -1.19      0.88 o 
  -3   4   4        1.83        1.67      0.88 o 
  -2   4   4        0.01       -1.15      0.76 o 
  -1   4   4        5.86       10.97      0.87 o 
   0   4   4        0.01       -0.93      0.62 o 
   1   4   4        1.04       -0.18      0.68 o 
   2   4   4       23.31       20.83      0.98 o 
   3   4   4        8.06        4.53      0.87 o 
   4   4   4        0.17       -1.08      0.72 o 
   5   4   4      237.34      219.47      5.07 o 
   6   4   4        9.64       13.25      1.89 o 
   7   4   4       27.13       27.43      1.56 o 
   8   4   4        5.39        4.57      1.37 o 
   9   4   4       14.77       15.71      1.62 o 
  10   4   4        8.31        5.59      2.29 o 
  11   4   4       13.93       14.27      2.00 o 
  12   4   4        7.46        3.60      1.98 o 
  13   4   4        2.65        1.54      2.07 o 
  14   4   4        3.40        6.36      2.17 o 
 -12   5   4        7.82        8.85      2.02 o 
 -11   5   4        1.04       -0.04      2.57 o 
 -10   5   4        3.83        1.57      1.72 o 
  -9   5   4        0.95        0.42      1.55 o 
  -8   5   4        0.12       -2.27      1.51 o 
  -7   5   4        0.00        0.30      1.50 o 
  -6   5   4       34.11       35.55      2.41 o 
  -5   5   4        1.33        1.24      1.45 o 
  -4   5   4        1.74        1.15      1.41 o 
  -3   5   4       17.34       19.73      1.55 o 
  -2   5   4        2.73        1.12      1.17 o 
  -1   5   4        0.22       -0.25      1.54 o 
   0   5   4        0.61       -1.47      1.12 o 
   1   5   4      143.83      152.47      6.79 o 
   2   5   4        0.45        1.33      2.60 o 
   3   5   4       10.48       11.17      2.94 o 
   4   5   4        0.49        0.83      2.60 o 
   5   5   4       32.62       45.26      6.67 o 
   6   5   4        0.14       -0.83      1.58 o 
   7   5   4        5.02        4.51      2.41 o 
   8   5   4        0.93       -0.58      1.45 o 
 -24   1   5       12.27       10.51      2.53 o 
 -23   1   5        0.04       -1.05      2.18 o 
 -22   1   5       18.38       13.57      2.25 o 
 -21   1   5       36.14       44.09      2.48 o 
 -20   1   5        0.42       -0.34      1.45 o 
 -19   1   5        2.02        1.37      1.14 o 
 -18   1   5        4.36        3.43      1.08 o 
 -17   1   5       99.40       97.01      1.95 o 
 -16   1   5        3.59        4.17      0.92 o 
 -15   1   5       15.92       16.54      0.98 o 
 -14   1   5        1.29        2.46      0.71 o 
 -13   1   5       33.63       47.20      1.17 o 
 -12   1   5      112.86       89.01      1.57 o 
 -11   1   5      118.99      104.38      1.53 o 
 -10   1   5      205.66      239.15      2.25 o 
  -9   1   5       67.77       82.71      1.30 o 
  -8   1   5      501.05      572.58      3.98 o 
  -7   1   5      705.33      575.89      4.17 o 
  -6   1   5      816.76      823.71      5.33 o 
  -5   1   5      384.15      318.68      2.43 o 
  -4   1   5      538.27      536.85      3.63 o 
  -3   1   5      277.34      211.25      2.25 o 
  -2   1   5      894.35      941.20      5.60 o 
  -1   1   5       30.93       15.88      0.58 o 
   0   1   5      750.41      861.85      5.63 o 
   1   1   5        0.03       -0.34      0.44 o 
   2   1   5      376.60      423.67      3.19 o 
   3   1   5      966.75      983.33      6.89 o 
   4   1   5      531.98      651.96      5.67 o 
   5   1   5     1373.96     1350.30      8.98 o 
   6   1   5        3.73        7.06      0.66 o 
   7   1   5        0.00       -1.02      0.68 o 
   8   1   5        0.02        0.18      0.61 o 
   9   1   5       52.13       55.46      1.24 o 
  10   1   5      125.89      123.68      1.85 o 
  11   1   5       21.27       16.06      1.10 o 
  12   1   5      111.96      120.60      2.23 o 
  13   1   5       84.57       74.14      1.99 o 
  14   1   5        6.31        5.04      1.44 o 
  15   1   5       11.65       10.67      1.66 o 
  16   1   5        0.82        1.78      1.84 o 
  17   1   5        3.72        3.39      2.14 o 
  18   1   5        1.76        1.37      2.23 o 
  19   1   5        0.10       -1.27      2.53 o 
 -23   2   5        1.50       -0.13      2.82 o 
 -22   2   5        2.76        4.48      2.25 o 
 -21   2   5        4.43        2.60      2.10 o 
 -20   2   5        0.23       -2.55      1.70 o 
 -19   2   5        0.00       -1.62      1.50 o 
 -18   2   5        4.82        2.78      1.42 o 
 -17   2   5       38.44       36.68      1.80 o 
 -16   2   5        7.25        4.07      1.10 o 
 -15   2   5        0.52       -1.28      0.86 o 
 -14   2   5        0.70       -0.11      0.80 o 
 -13   2   5        1.96        2.02      0.71 o 
 -12   2   5       37.79       55.53      1.13 o 
 -11   2   5       21.63       15.72      1.00 o 
 -10   2   5      123.03       99.66      1.43 o 
  -9   2   5      176.07      172.96      1.83 o 
  -8   2   5       33.46       58.55      1.02 o 
  -7   2   5       11.89        5.72      0.56 o 
  -6   2   5        7.98       10.51      0.54 o 
  -5   2   5       76.15       55.43      1.03 o 
  -4   2   5        0.03        0.35      0.44 o 
  -3   2   5      101.93      115.63      1.25 o 
  -2   2   5        0.00        0.09      0.44 o 
  -1   2   5      239.55      212.70      1.67 o 
   0   2   5      308.75      321.16      2.38 o 
   1   2   5      601.26      649.90      4.93 o 
   2   2   5     1275.42     1347.44      8.55 o 
   3   2   5       92.85       78.00      1.09 o 
   4   2   5      807.97      852.57      5.87 o 
   5   2   5      239.64      229.22      2.00 o 
   6   2   5        3.58        5.50      0.62 o 
   7   2   5       15.24       13.71      0.70 o 
   8   2   5       25.47       32.32      0.90 o 
   9   2   5        0.05       -0.94      0.62 o 
  10   2   5        0.37       -1.12      0.75 o 
  11   2   5        6.46        1.42      1.11 o 
  12   2   5       18.35       14.54      1.56 o 
  13   2   5        5.36        1.63      1.49 o 
  14   2   5       29.30       23.72      2.14 o 
  15   2   5        1.54        0.69      1.90 o 
  16   2   5       11.64       13.23      2.65 o 
  17   2   5        3.73        4.97      2.45 o 
  18   2   5        5.27       11.24      3.00 o 
 -21   3   5        0.15       -3.26      2.46 o 
 -20   3   5        2.59        2.37      2.34 o 
 -19   3   5        2.98        1.29      2.26 o 
 -18   3   5        7.36        3.88      1.93 o 
 -17   3   5        8.26        4.34      1.88 o 
 -16   3   5        0.46       -0.09      1.68 o 
 -15   3   5        2.47        1.72      2.06 o 
 -14   3   5      109.36      105.74      3.13 o 
 -13   3   5      252.35      263.19      4.09 o 
 -12   3   5      199.20      201.50      2.70 o 
 -11   3   5       33.04       27.98      1.21 o 
 -10   3   5       53.16       53.96      1.28 o 
  -9   3   5      112.73      124.37      1.63 o 
  -8   3   5        0.02       -0.60      0.55 o 
  -7   3   5       50.08       47.13      0.91 o 
  -6   3   5        1.18        0.02      0.47 o 
  -5   3   5      217.41      195.76      1.70 o 
  -4   3   5       75.96       89.78      1.25 o 
  -3   3   5      412.64      417.78      3.31 o 
  -2   3   5        9.68        8.60      0.60 o 
  -1   3   5        1.61        1.21      0.52 o 
   0   3   5        2.96        3.67      0.57 o 
   1   3   5        5.00        7.46      0.63 o 
   2   3   5        9.22        9.40      0.67 o 
   3   3   5        7.18        7.53      0.69 o 
   4   3   5       12.24        9.87      0.75 o 
   5   3   5        0.41       -1.31      0.87 o 
   6   3   5       80.06       79.96      1.65 o 
   7   3   5        9.65        3.21      1.03 o 
   8   3   5      240.17      251.16      3.65 o 
   9   3   5       41.48       40.43      1.67 o 
  10   3   5        0.71        0.49      1.58 o 
  11   3   5        7.77        5.36      1.78 o 
  12   3   5        0.96       -0.12      1.84 o 
  13   3   5        4.09        3.88      2.11 o 
  14   3   5       15.51       15.16      2.46 o 
  15   3   5        8.63        5.29      2.21 o 
  16   3   5       24.19       33.24      3.05 o 
 -17   4   5       17.66       26.17      2.83 o 
 -16   4   5       56.59       45.82      3.09 o 
 -15   4   5       16.92       17.44      2.38 o 
 -14   4   5       61.98       54.32      2.97 o 
 -13   4   5       19.66       19.59      2.23 o 
 -12   4   5        2.23        1.19      1.55 o 
 -11   4   5        2.19        2.39      1.51 o 
 -10   4   5       89.38       93.20      2.51 o 
  -9   4   5       57.65       61.32      1.99 o 
  -8   4   5       77.98       75.74      2.02 o 
  -7   4   5        0.49        0.07      1.38 o 
  -6   4   5        0.01       -0.37      1.19 o 
  -5   4   5        2.91        2.28      1.09 o 
  -4   4   5        0.35       -0.85      1.02 o 
  -3   4   5        1.54        2.06      1.31 o 
  -2   4   5        3.70        1.62      0.86 o 
  -1   4   5       16.06       12.63      1.00 o 
   0   4   5        0.49       -1.74      1.16 o 
   1   4   5       34.90       36.50      1.12 o 
   2   4   5       19.83       24.71      1.15 o 
   3   4   5        0.64       -1.60      1.49 o 
   4   4   5        2.37       -1.40      0.94 o 
   5   4   5       37.25       37.32      1.70 o 
   6   4   5       25.32       24.89      1.63 o 
   7   4   5        5.06        4.60      1.58 o 
   8   4   5        3.78        1.47      1.38 o 
   9   4   5        6.56        4.73      1.75 o 
  10   4   5        0.85       -0.83      1.75 o 
  11   4   5        1.76       -0.41      1.87 o 
  12   4   5       41.70       44.23      3.52 o 
  13   4   5        3.02        2.76      2.15 o 
 -11   5   5        0.39       -0.87      1.79 o 
 -10   5   5        3.77       -0.14      1.70 o 
  -9   5   5        5.53        4.36      1.72 o 
  -8   5   5        1.14       -0.61      1.55 o 
  -7   5   5       10.82        7.38      1.69 o 
  -6   5   5       10.26       10.51      1.75 o 
  -5   5   5       30.50       36.81      2.16 o 
  -4   5   5        3.50        1.75      1.41 o 
  -3   5   5        0.56       -0.22      1.44 o 
  -2   5   5        8.08        6.12      1.38 o 
  -1   5   5        0.01       -1.78      1.18 o 
   0   5   5       41.93       48.21      1.90 o 
   1   5   5       72.94       73.25      3.75 o 
   2   5   5       44.08       40.07      4.96 o 
   3   5   5       88.02       83.16      5.30 o 
   4   5   5       13.27       21.44      1.74 o 
   5   5   5        0.00        0.22      1.43 o 
   6   5   5        0.00       -0.15      1.41 o 
   7   5   5        0.07       -0.04      1.73 o 
 -24   0   6        5.36       11.01      5.67 o 
 -23   0   6        0.31       -4.86      4.67 o 
 -22   0   6        6.48        5.55      3.57 o 
 -21   0   6        1.22       -0.15      2.23 o 
 -20   0   6        0.00       -0.42      1.96 o 
 -19   0   6        4.86        6.10      1.79 o 
 -18   0   6       10.10       13.92      1.69 o 
 -17   0   6        1.25        2.54      1.28 o 
 -16   0   6        0.03        0.63      1.19 o 
 -15   0   6      294.36      276.29      4.73 o 
 -14   0   6      560.53      626.36      7.02 o 
 -13   0   6       16.11       22.06      1.40 o 
 -12   0   6      938.05     1029.07     12.42 o 
 -11   0   6      638.33      548.85      6.70 o 
 -10   0   6        7.64       12.85      1.04 o 
  -9   0   6      417.59      355.13      4.40 o 
  -8   0   6       50.05       32.25      1.32 o 
  -7   0   6      851.05      688.35      7.03 o 
  -6   0   6     4856.29     4739.07     41.78 o 
  -5   0   6     1262.57     1608.92     14.82 o 
  -4   0   6      360.94      354.98      4.05 o 
  -3   0   6      153.87      205.58      2.74 o 
  -2   0   6     3133.40     3232.70     30.70 o 
  -1   0   6     2753.36     3352.50     31.84 o 
   0   0   6      437.17      424.39      4.95 o 
   1   0   6       40.86       36.13      1.23 o 
   2   0   6      152.32      103.98      1.97 o 
   3   0   6       24.10       39.33      1.44 o 
   4   0   6       19.20       20.67      1.20 o 
   5   0   6      191.38      214.30      3.28 o 
   6   0   6      400.06      364.78      4.83 o 
   7   0   6      173.77      130.96      2.68 o 
   8   0   6      281.29      295.19      4.32 o 
   9   0   6      197.87      193.97      3.42 o 
  10   0   6       19.06       18.85      1.43 o 
  11   0   6       32.12       40.26      1.86 o 
  12   0   6        6.22        3.84      1.51 o 
  13   0   6        1.96       -0.43      1.49 o 
  14   0   6       10.04        8.48      2.16 o 
  15   0   6        0.38        0.14      2.08 o 
  16   0   6       52.72       51.29      6.98 o 
  17   0   6       20.39       19.08      4.25 o 
  18   0   6       18.55        8.97      4.12 o 
  19   0   6       24.66       20.16      4.70 o 
 -24   1   6        2.15       -0.03      3.61 o 
 -23   1   6        2.46        4.19      2.31 o 
 -22   1   6        0.43       -1.73      1.87 o 
 -21   1   6       21.88       25.38      2.16 o 
 -20   1   6        3.14        2.06      1.54 o 
 -19   1   6       14.71       13.90      1.45 o 
 -18   1   6       56.83       63.87      1.79 o 
 -17   1   6        2.47        0.81      0.94 o 
 -16   1   6       79.11       85.34      1.74 o 
 -15   1   6       71.32       73.86      1.55 o 
 -14   1   6        7.84       13.60      1.00 o 
 -13   1   6       49.99       54.29      1.24 o 
 -12   1   6        6.51        6.18      0.71 o 
 -11   1   6      161.04      139.58      1.74 o 
 -10   1   6        0.38       -0.41      0.60 o 
  -9   1   6        9.19        3.95      0.60 o 
  -8   1   6      155.65      200.97      1.98 o 
  -7   1   6       55.91       51.70      0.99 o 
  -6   1   6       46.78       64.44      1.06 o 
  -5   1   6        7.24        7.18      0.56 o 
  -4   1   6      127.38      140.42      1.55 o 
  -3   1   6      334.79      266.12      2.29 o 
  -2   1   6     1868.94     1587.81      9.99 o 
  -1   1   6      592.90      781.13      5.23 o 
   0   1   6      985.69      907.77      5.98 o 
   1   1   6      485.43      479.37      3.60 o 
   2   1   6        2.11        2.76      0.57 o 
   3   1   6      246.16      280.61      2.67 o 
   4   1   6       57.50       49.88      1.05 o 
   5   1   6      369.73      381.42      3.39 o 
   6   1   6      172.14      151.01      1.86 o 
   7   1   6        9.80       21.74      0.86 o 
   8   1   6        8.94        3.85      0.70 o 
   9   1   6        4.84       10.63      0.80 o 
  10   1   6       34.68       26.16      1.20 o 
  11   1   6       19.99       13.94      1.18 o 
  12   1   6       21.97       21.00      1.37 o 
  13   1   6        2.32        2.19      1.36 o 
  14   1   6        2.51        0.28      1.49 o 
  15   1   6       32.75       33.23      2.79 o 
  16   1   6        0.03       -1.22      2.36 o 
  17   1   6        2.19       -0.11      2.16 o 
  18   1   6        1.47       -0.13      2.45 o 
  19   1   6        0.32        0.99      2.57 o 
 -23   2   6        1.79        2.22      3.05 o 
 -22   2   6        1.25        0.23      2.41 o 
 -21   2   6       15.14        6.07      2.24 o 
 -20   2   6       23.99       25.19      2.31 o 
 -19   2   6        0.02       -0.66      1.55 o 
 -18   2   6       22.16       24.10      1.84 o 
 -17   2   6       74.48       74.42      2.58 o 
 -16   2   6        0.00        0.47      1.13 o 
 -15   2   6       58.32       54.44      1.61 o 
 -14   2   6       11.77        9.01      0.93 o 
 -13   2   6        0.91        1.31      0.71 o 
 -12   2   6        2.63        1.18      0.67 o 
 -11   2   6       91.51       83.70      1.35 o 
 -10   2   6        0.05        0.45      0.61 o 
  -9   2   6      127.66      126.25      1.54 o 
  -8   2   6      296.88      267.66      2.68 o 
  -7   2   6       52.25       53.69      1.13 o 
  -6   2   6       42.13       57.77      1.03 o 
  -5   2   6        1.03        2.91      0.52 o 
  -4   2   6        1.80       -0.68      0.45 o 
  -3   2   6      439.65      480.11      3.39 o 
  -2   2   6       31.56       27.89      0.73 o 
  -1   2   6      284.06      287.31      2.35 o 
   0   2   6       23.18       37.64      0.96 o 
   1   2   6     1684.46     1715.61     10.50 o 
   2   2   6      347.34      297.53      2.46 o 
   3   2   6      410.14      497.90      4.11 o 
   4   2   6      142.05      139.71      1.63 o 
   5   2   6       76.93       91.80      1.29 o 
   6   2   6       14.14       13.65      0.75 o 
   7   2   6       87.99       96.72      1.41 o 
   8   2   6        7.11        7.46      0.76 o 
   9   2   6       34.12       35.69      1.21 o 
  10   2   6       10.80        8.97      1.11 o 
  11   2   6       61.09       65.32      2.07 o 
  12   2   6        3.31        1.42      1.46 o 
  13   2   6        0.42        1.37      1.69 o 
  14   2   6       27.87       27.59      2.47 o 
  15   2   6        0.01       -1.27      2.31 o 
  16   2   6        4.48        1.35      2.45 o 
  17   2   6        0.46        0.75      2.33 o 
  18   2   6        6.81        5.30      2.65 o 
 -21   3   6        0.13       -3.44      2.40 o 
 -20   3   6        3.52        9.16      2.60 o 
 -19   3   6        7.34       10.96      2.57 o 
 -18   3   6       13.87       12.31      2.43 o 
 -17   3   6        2.49        0.08      2.33 o 
 -16   3   6       12.27        8.34      2.04 o 
 -15   3   6        9.45        9.89      1.60 o 
 -14   3   6       39.31       43.98      2.10 o 
 -13   3   6       23.54       21.61      1.42 o 
 -12   3   6        0.05       -0.08      1.03 o 
 -11   3   6       83.92       86.33      2.32 o 
 -10   3   6        8.60        9.17      1.04 o 
  -9   3   6        5.62        6.06      0.82 o 
  -8   3   6        0.21       -0.90      0.60 o 
  -7   3   6       12.05        9.39      0.66 o 
  -6   3   6        0.77       -0.67      0.52 o 
  -5   3   6        8.99        5.91      0.57 o 
  -4   3   6       60.87       72.52      1.17 o 
  -3   3   6      228.42      215.26      2.19 o 
  -2   3   6      106.47      116.87      1.51 o 
  -1   3   6       58.73       60.35      1.11 o 
   0   3   6       59.11       60.21      1.20 o 
   1   3   6        9.24        8.62      0.73 o 
   2   3   6        0.63        0.24      0.76 o 
   3   3   6        0.29       -0.77      0.65 o 
   4   3   6        7.79        4.05      0.78 o 
   5   3   6       23.38       18.80      1.13 o 
   6   3   6        2.59       -1.26      1.15 o 
   7   3   6       83.18       78.49      2.67 o 
   8   3   6        0.08        1.23      1.11 o 
   9   3   6        8.09        2.90      1.83 o 
  10   3   6        1.51        1.59      1.81 o 
  11   3   6        0.29       -1.25      1.88 o 
  12   3   6        0.03       -0.68      1.95 o 
  13   3   6        1.00        1.20      2.00 o 
  14   3   6        0.00       -0.32      2.14 o 
  15   3   6       25.18       36.83      3.47 o 
 -17   4   6       36.62       34.76      3.02 o 
 -16   4   6       23.46       29.71      2.81 o 
 -15   4   6       23.84       24.85      3.27 o 
 -14   4   6       29.64       28.59      2.49 o 
 -13   4   6       40.06       36.93      2.25 o 
 -12   4   6        4.22        4.13      1.55 o 
 -11   4   6       18.51       15.89      2.76 o 
 -10   4   6        1.68        1.82      1.62 o 
  -9   4   6       29.25       33.31      2.08 o 
  -8   4   6        0.04        1.08      1.15 o 
  -7   4   6       97.84       91.91      2.74 o 
  -6   4   6        0.49       -0.91      1.18 o 
  -5   4   6        1.28       -0.28      1.12 o 
  -4   4   6        2.88        1.23      1.18 o 
  -3   4   6        0.08       -0.65      1.19 o 
  -2   4   6       16.43       16.75      1.94 o 
  -1   4   6       67.23       66.32      1.79 o 
   0   4   6        0.66       -1.34      0.89 o 
   1   4   6        0.26       -1.04      1.03 o 
   2   4   6        8.66        9.36      1.19 o 
   3   4   6        1.72        1.71      1.14 o 
   4   4   6       69.88       76.22      2.35 o 
   5   4   6        0.35        0.22      1.28 o 
   6   4   6        0.91       -0.55      1.33 o 
   7   4   6        3.32        3.27      1.42 o 
   8   4   6        0.35        2.02      1.83 o 
   9   4   6        1.26        2.85      1.83 o 
  10   4   6       30.70       27.33      2.40 o 
  11   4   6       10.93        7.96      2.20 o 
  12   4   6        0.09       -0.71      2.09 o 
 -11   5   6       17.77       14.07      2.83 o 
 -10   5   6        0.00       -2.07      1.75 o 
  -9   5   6        6.65        9.02      1.87 o 
  -8   5   6        0.04        0.00      1.66 o 
  -7   5   6        0.07       -1.91      1.58 o 
  -6   5   6        0.19       -1.27      1.58 o 
  -5   5   6       21.31       22.96      2.31 o 
  -4   5   6        0.38       -2.23      1.49 o 
  -3   5   6        0.17       -1.82      1.44 o 
  -2   5   6        0.53       -2.53      1.69 o 
  -1   5   6        5.54        4.33      1.38 o 
   0   5   6        8.60        5.30      1.39 o 
   1   5   6        0.32        0.75      1.76 o 
   2   5   6        4.76        5.47      1.37 o 
   3   5   6       27.01       28.73      1.67 o 
   4   5   6        2.08        1.33      1.47 o 
   5   5   6        5.45        7.52      1.72 o 
   6   5   6        6.17       10.57      2.34 o 
 -24   1   7        0.01       -3.54      2.75 o 
 -23   1   7        6.01        6.01      2.70 o 
 -22   1   7        0.04       -2.32      1.90 o 
 -21   1   7       13.12       11.26      2.07 o 
 -20   1   7        6.38        3.74      1.76 o 
 -19   1   7        7.52        4.88      1.42 o 
 -18   1   7       32.63       34.45      1.58 o 
 -17   1   7       13.57       13.81      1.36 o 
 -16   1   7       77.98       72.75      1.66 o 
 -15   1   7        4.29        6.68      0.91 o 
 -14   1   7        0.81        0.51      0.74 o 
 -13   1   7      161.75      158.16      1.97 o 
 -12   1   7      182.81      159.08      2.13 o 
 -11   1   7       23.06       22.96      0.90 o 
 -10   1   7      480.21      422.24      3.42 o 
  -9   1   7      347.13      360.66      2.92 o 
  -8   1   7       11.06        9.17      0.72 o 
  -7   1   7      112.35      122.50      1.48 o 
  -6   1   7      727.32      704.21      4.94 o 
  -5   1   7      662.18      757.20      5.39 o 
  -4   1   7      346.83      288.74      3.42 o 
  -3   1   7      344.22      372.90      3.13 o 
  -2   1   7       14.03        8.00      0.68 o 
  -1   1   7     2386.61     2670.68     16.83 o 
   0   1   7       46.55       42.07      1.09 o 
   1   1   7      822.00      941.62      6.73 o 
   2   1   7        8.82       11.30      0.73 o 
   3   1   7      340.49      347.95      3.04 o 
   4   1   7        5.31       -0.15      0.65 o 
   5   1   7        7.40        7.38      0.78 o 
   6   1   7        8.03        7.24      0.76 o 
   7   1   7        0.07        0.09      0.67 o 
   8   1   7        4.72        4.71      0.83 o 
   9   1   7       31.63       35.82      1.20 o 
  10   1   7       10.95       10.88      1.16 o 
  11   1   7        5.63        2.26      1.13 o 
  12   1   7       67.64       69.61      2.33 o 
  13   1   7        4.53        2.32      1.54 o 
  14   1   7       35.87       30.11      2.38 o 
  15   1   7       10.21        7.66      2.25 o 
  16   1   7        1.02       -1.19      2.05 o 
  17   1   7        6.47        4.51      2.58 o 
  18   1   7        0.41        1.51      2.66 o 
 -23   2   7        1.08       -4.50      3.00 o 
 -22   2   7       13.30       12.07      3.63 o 
 -21   2   7       16.92       12.88      2.75 o 
 -20   2   7       42.29       37.52      2.51 o 
 -19   2   7       21.35       18.86      2.19 o 
 -18   2   7        0.04        1.79      1.53 o 
 -17   2   7      119.76      115.85      2.95 o 
 -16   2   7        0.38        0.14      1.18 o 
 -15   2   7        0.04       -0.79      0.96 o 
 -14   2   7        0.00        0.44      0.89 o 
 -13   2   7       83.43       76.46      1.56 o 
 -12   2   7       28.16       29.58      1.08 o 
 -11   2   7       18.09       24.90      0.93 o 
 -10   2   7       27.66       38.84      1.02 o 
  -9   2   7        2.21        1.53      0.64 o 
  -8   2   7      125.12      113.42      1.47 o 
  -7   2   7        0.55        0.80      0.57 o 
  -6   2   7      171.73      135.74      1.59 o 
  -5   2   7       95.46       93.81      1.27 o 
  -4   2   7      158.81      131.53      1.52 o 
  -3   2   7       66.83       73.63      1.18 o 
  -2   2   7       11.98       13.53      0.71 o 
  -1   2   7        3.91        1.16      0.60 o 
   0   2   7      267.56      254.45      2.32 o 
   1   2   7       16.42        8.90      0.75 o 
   2   2   7       49.44       51.18      1.07 o 
   3   2   7      270.39      270.44      2.47 o 
   4   2   7       12.55       10.90      0.71 o 
   5   2   7       85.89       77.77      1.35 o 
   6   2   7       29.90       24.98      0.99 o 
   7   2   7       19.76       15.33      1.02 o 
   8   2   7       14.12        9.43      1.09 o 
   9   2   7       19.42       27.24      1.37 o 
  10   2   7        0.05       -1.72      1.15 o 
  11   2   7        0.00        0.44      1.56 o 
  12   2   7        3.03        1.74      1.68 o 
  13   2   7       59.51       67.09      3.22 o 
  14   2   7        2.14        0.95      2.33 o 
  15   2   7        2.14        2.05      2.45 o 
  16   2   7        1.81        5.13      2.49 o 
  17   2   7        0.11       -0.05      2.51 o 
 -20   3   7        0.59       -1.47      2.34 o 
 -19   3   7        0.05       -0.20      2.30 o 
 -18   3   7        4.54        2.56      2.25 o 
 -17   3   7        1.27        0.52      1.90 o 
 -16   3   7        5.27        1.64      1.84 o 
 -15   3   7       17.52       17.84      2.11 o 
 -14   3   7       44.87       51.55      2.07 o 
 -13   3   7      133.13      109.61      3.33 o 
 -12   3   7        4.72        6.20      1.31 o 
 -11   3   7        4.22        3.26      1.14 o 
 -10   3   7       10.87       12.39      1.02 o 
  -9   3   7        0.44       -1.24      0.83 o 
  -8   3   7        2.27        0.38      0.79 o 
  -7   3   7       55.00       52.25      1.28 o 
  -6   3   7       57.11       58.95      1.22 o 
  -5   3   7       28.63       32.67      0.92 o 
  -4   3   7      273.72      250.85      2.25 o 
  -3   3   7      114.48      127.73      1.57 o 
  -2   3   7       40.99       36.50      1.04 o 
  -1   3   7        2.20        3.11      0.70 o 
   0   3   7        6.79        4.10      0.75 o 
   1   3   7        8.56       10.34      0.85 o 
   2   3   7        6.97        4.15      0.98 o 
   3   3   7        2.97        1.05      0.87 o 
   4   3   7        0.66       -0.84      0.90 o 
   5   3   7       18.42       22.72      1.21 o 
   6   3   7       60.50       57.30      1.86 o 
   7   3   7       26.65       25.46      2.01 o 
   8   3   7        0.00       -0.03      1.72 o 
   9   3   7       32.16       28.76      2.45 o 
  10   3   7       12.49       15.29      2.78 o 
  11   3   7        2.08        2.89      1.69 o 
  12   3   7        2.50        1.84      2.20 o 
  13   3   7       16.54       21.43      2.62 o 
  14   3   7       20.19       16.51      2.73 o 
 -17   4   7        9.32        7.89      2.94 o 
 -16   4   7        3.88        5.11      2.26 o 
 -15   4   7       11.15        9.28      2.28 o 
 -14   4   7        7.29        5.28      1.91 o 
 -13   4   7        7.44        5.59      1.82 o 
 -12   4   7        1.04        2.95      1.93 o 
 -11   4   7        7.19        5.67      1.76 o 
 -10   4   7        8.88       11.87      1.80 o 
  -9   4   7       58.41       61.79      2.32 o 
  -8   4   7       59.91       62.08      2.10 o 
  -7   4   7       80.37       75.19      2.96 o 
  -6   4   7       12.66        9.19      2.17 o 
  -5   4   7        0.09       -2.11      1.49 o 
  -4   4   7        8.14        5.99      1.44 o 
  -3   4   7        0.07       -1.39      0.93 o 
  -2   4   7      197.56      219.95      3.61 o 
  -1   4   7        7.45       13.87      1.38 o 
   0   4   7       30.31       27.73      1.57 o 
   1   4   7       14.58       15.30      1.46 o 
   2   4   7       50.25       65.01      2.33 o 
   3   4   7        0.48        1.83      1.33 o 
   4   4   7        4.69        5.76      1.45 o 
   5   4   7        0.34       -0.30      1.21 o 
   6   4   7        3.07        1.33      1.70 o 
   7   4   7        0.64        1.33      1.75 o 
   8   4   7        1.81        1.43      1.92 o 
   9   4   7        4.26        5.14      2.04 o 
  10   4   7        0.40       -2.93      1.95 o 
  11   4   7        2.17       -1.95      2.02 o 
 -10   5   7        0.00        1.09      1.82 o 
  -9   5   7        0.03        0.98      2.37 o 
  -8   5   7        0.26       -0.48      2.31 o 
  -7   5   7        0.38       -1.00      1.67 o 
  -6   5   7        1.15       -0.85      1.64 o 
  -5   5   7        0.39       -1.77      1.58 o 
  -4   5   7        0.93       -1.43      1.61 o 
  -3   5   7        0.85        1.14      1.73 o 
  -2   5   7        4.22        1.82      1.72 o 
  -1   5   7        2.59       -0.30      1.61 o 
   0   5   7        0.40       -2.36      1.57 o 
   1   5   7       15.54       13.75      3.81 o 
   2   5   7      128.57      141.51      3.92 o 
   3   5   7        0.19        2.17      1.93 o 
   4   5   7       49.42       58.14      5.40 o 
 -24   0   8        9.31        7.34      6.34 o 
 -23   0   8        0.11       -2.14      4.51 o 
 -22   0   8        2.75       -0.13      3.67 o 
 -21   0   8       15.80       18.91      2.68 o 
 -20   0   8        2.11       -0.79      2.00 o 
 -19   0   8        8.23        5.79      1.84 o 
 -18   0   8       16.94       15.82      1.84 o 
 -17   0   8        8.78        5.17      1.80 o 
 -16   0   8       51.98       40.39      1.88 o 
 -15   0   8       21.80       14.66      1.47 o 
 -14   0   8        7.88        8.86      1.25 o 
 -13   0   8       18.56       23.70      1.44 o 
 -12   0   8       13.77       11.22      1.23 o 
 -11   0   8      109.66       99.13      2.19 o 
 -10   0   8      359.54      337.95      4.09 o 
  -9   0   8       70.91       74.85      1.94 o 
  -8   0   8      177.54      110.67      2.25 o 
  -7   0   8      858.67      868.74      9.70 o 
  -6   0   8        1.34       -1.95      1.30 o 
  -5   0   8     6536.72     7129.15     66.92 o 
  -4   0   8      520.86      983.54     11.91 o 
  -3   0   8     4682.40     4800.37     45.51 o 
  -2   0   8       18.72        7.98      1.25 o 
  -1   0   8      534.28      519.64      6.65 o 
   0   0   8      161.59      184.77      3.29 o 
   1   0   8      104.13       96.84      2.23 o 
   2   0   8       35.50       29.94      1.43 o 
   3   0   8       63.34       52.00      1.92 o 
   4   0   8      314.81      360.11      5.29 o 
   5   0   8      186.42      218.40      3.90 o 
   6   0   8      354.27      430.35      5.67 o 
   7   0   8       60.52       49.59      2.00 o 
   8   0   8       56.99       69.94      2.28 o 
   9   0   8       20.18       20.97      1.82 o 
  10   0   8        6.60        6.36      1.60 o 
  11   0   8        5.04        2.54      1.79 o 
  12   0   8        0.03        0.39      2.02 o 
  13   0   8       27.66       32.67      3.00 o 
  14   0   8       39.01       34.70      3.52 o 
  15   0   8        6.30       -1.08      3.42 o 
  16   0   8       26.14       46.33      5.31 o 
  17   0   8       44.73       37.96      5.07 o 
 -24   1   8        0.15       -3.51      2.70 o 
 -23   1   8        3.33        0.44      2.66 o 
 -22   1   8       21.99       27.03      2.65 o 
 -21   1   8       19.26       17.75      2.46 o 
 -20   1   8        2.15       -1.14      1.67 o 
 -19   1   8        1.22       -1.94      1.29 o 
 -18   1   8       22.56       17.28      1.37 o 
 -17   1   8      116.07      133.71      2.44 o 
 -16   1   8        1.92        1.44      0.97 o 
 -15   1   8       15.22       14.46      1.07 o 
 -14   1   8        3.61        2.53      0.83 o 
 -13   1   8      101.59       97.28      1.63 o 
 -12   1   8       20.15       17.81      0.87 o 
 -11   1   8       43.05       34.07      1.03 o 
 -10   1   8        9.80       12.47      0.86 o 
  -9   1   8      936.21      957.01      6.99 o 
  -8   1   8      122.53      155.55      1.97 o 
  -7   1   8      180.43      185.12      1.91 o 
  -6   1   8       82.59       90.35      1.37 o 
  -5   1   8      338.19      320.13      2.73 o 
  -4   1   8      150.72      125.60      1.74 o 
  -3   1   8      239.77      229.58      2.41 o 
  -2   1   8       54.66       58.83      1.24 o 
  -1   1   8      484.96      553.85      4.38 o 
   0   1   8      383.42      454.05      3.73 o 
   1   1   8      386.26      437.01      3.79 o 
   2   1   8      279.36      277.31      2.76 o 
   3   1   8       28.49       23.84      0.87 o 
   4   1   8        1.89        1.71      0.73 o 
   5   1   8      119.53      123.72      1.90 o 
   6   1   8       30.12       27.35      1.03 o 
   7   1   8        0.85        0.53      0.80 o 
   8   1   8      113.51      105.93      1.86 o 
   9   1   8       78.50       95.03      1.89 o 
  10   1   8        6.65        5.25      1.23 o 
  11   1   8       21.90       14.15      1.71 o 
  12   1   8       20.16       19.26      1.83 o 
  13   1   8        9.99        5.67      1.90 o 
  14   1   8        0.23       -1.36      2.77 o 
  15   1   8        1.24       -0.38      2.53 o 
  16   1   8        0.33       -3.60      2.40 o 
  17   1   8        0.21       -1.77      2.60 o 
 -22   2   8        0.03       -4.03      2.68 o 
 -21   2   8       10.10        7.59      4.27 o 
 -20   2   8        5.22        0.88      1.85 o 
 -19   2   8        0.54        0.54      1.81 o 
 -18   2   8       23.66       25.52      2.12 o 
 -17   2   8        6.36        4.40      1.45 o 
 -16   2   8        9.93        7.16      1.34 o 
 -15   2   8       15.70       13.10      1.25 o 
 -14   2   8       20.80       11.19      1.08 o 
 -13   2   8       13.97       10.46      1.08 o 
 -12   2   8        0.21       -1.56      1.04 o 
 -11   2   8       64.71       60.61      1.40 o 
 -10   2   8        1.61       -1.07      0.72 o 
  -9   2   8        1.08        0.95      0.68 o 
  -8   2   8        1.65        2.20      0.65 o 
  -7   2   8        3.51        2.37      0.63 o 
  -6   2   8       42.36       40.54      1.01 o 
  -5   2   8       15.32       13.36      0.71 o 
  -4   2   8       33.96       32.91      0.90 o 
  -3   2   8       48.32       38.03      0.99 o 
  -2   2   8        3.50        3.26      0.56 o 
  -1   2   8       13.22       12.76      0.78 o 
   0   2   8        0.67        2.30      0.60 o 
   1   2   8        8.03        4.67      0.64 o 
   2   2   8       28.22       24.62      0.90 o 
   3   2   8      115.48      122.33      1.76 o 
   4   2   8       16.58       26.07      0.96 o 
   5   2   8       40.03       40.83      1.14 o 
   6   2   8        4.22        3.58      0.92 o 
   7   2   8       37.94       32.16      1.36 o 
   8   2   8       10.66        8.21      1.29 o 
   9   2   8      148.46      138.30      3.98 o 
  10   2   8       82.20       91.81      4.21 o 
  11   2   8       12.67       16.73      2.08 o 
  12   2   8      143.38      150.02      4.79 o 
  13   2   8      101.82      105.04      4.82 o 
  14   2   8        3.33        4.29      2.36 o 
  15   2   8        4.02        6.17      2.49 o 
  16   2   8        0.43       -1.33      2.49 o 
 -20   3   8        0.11        0.66      2.40 o 
 -19   3   8        0.02       -2.47      2.25 o 
 -18   3   8        0.11       -2.33      2.51 o 
 -17   3   8        8.91        9.68      2.34 o 
 -16   3   8       16.04       24.98      2.36 o 
 -15   3   8       35.51       29.86      2.18 o 
 -14   3   8        0.08       -1.04      1.47 o 
 -13   3   8       15.88       14.33      1.67 o 
 -12   3   8       24.14       26.79      1.68 o 
 -11   3   8        2.99        0.06      1.22 o 
 -10   3   8       10.74       10.70      1.27 o 
  -9   3   8       57.28       69.20      1.75 o 
  -8   3   8       42.40       47.93      1.50 o 
  -7   3   8       25.88       21.75      1.12 o 
  -6   3   8      273.00      275.62      3.17 o 
  -5   3   8       19.85       15.91      1.25 o 
  -4   3   8        5.06        8.75      0.86 o 
  -3   3   8       47.07       46.51      1.16 o 
  -2   3   8      226.76      239.45      2.70 o 
  -1   3   8        0.33       -0.55      0.94 o 
   0   3   8        1.25        0.65      1.03 o 
   1   3   8       10.28        6.05      0.97 o 
   2   3   8       23.85       21.70      1.34 o 
   3   3   8       20.89       16.91      1.34 o 
   4   3   8       26.68       23.43      1.69 o 
   5   3   8        4.25        1.27      1.33 o 
   6   3   8        7.84        6.19      2.26 o 
   7   3   8       54.49       52.53      3.96 o 
   8   3   8       18.18       23.58      2.41 o 
   9   3   8       14.88       13.62      1.50 o 
  10   3   8        2.43        1.49      2.11 o 
  11   3   8        0.00       -3.13      2.09 o 
  12   3   8        5.45        3.84      2.29 o 
  13   3   8        0.45       -3.39      2.26 o 
 -16   4   8        2.69        2.58      2.25 o 
 -15   4   8        1.19        0.00      1.83 o 
 -14   4   8        0.04       -0.03      1.76 o 
 -13   4   8        7.96        1.81      2.11 o 
 -12   4   8        1.28        0.45      1.87 o 
 -11   4   8        0.07       -2.06      1.82 o 
 -10   4   8        0.58       -0.71      1.52 o 
  -9   4   8        9.03       10.16      1.80 o 
  -8   4   8       37.97       35.48      2.21 o 
  -7   4   8        0.26       -1.97      3.37 o 
  -6   4   8        0.43        0.04      1.29 o 
  -5   4   8       54.05       54.99      2.19 o 
  -4   4   8       22.87       19.38      1.70 o 
  -3   4   8       35.13       31.19      2.52 o 
  -2   4   8      177.34      204.19      4.88 o 
  -1   4   8      144.27      143.64      5.56 o 
   0   4   8      148.70      166.32      4.28 o 
   1   4   8        1.43        0.15      1.92 o 
   2   4   8        0.01        3.08      1.48 o 
   3   4   8        3.85        4.01      1.67 o 
   4   4   8        0.21       -1.43      1.67 o 
   5   4   8        0.73        0.89      1.57 o 
   6   4   8        0.20        1.33      1.87 o 
   7   4   8        1.66        2.07      1.88 o 
   8   4   8        0.00       -0.55      1.97 o 
   9   4   8        5.61        9.17      2.31 o 
  10   4   8        0.07        0.24      2.26 o 
  -9   5   8        1.72       -0.33      1.87 o 
  -8   5   8        2.48        3.25      1.87 o 
  -7   5   8        0.25       -1.67      1.82 o 
  -6   5   8        0.06       -0.29      2.17 o 
  -5   5   8        0.20       -1.26      1.75 o 
  -4   5   8        2.79        3.14      1.84 o 
  -3   5   8        0.08       -1.56      1.78 o 
  -2   5   8       16.83       23.96      2.24 o 
  -1   5   8       29.43       30.70      2.31 o 
   0   5   8       10.53       11.59      2.02 o 
   1   5   8        0.59       -2.31      1.81 o 
   2   5   8       14.38       16.10      2.14 o 
 -24   1   9        3.07        1.72      2.90 o 
 -23   1   9        8.61        9.95      2.94 o 
 -22   1   9        3.44       -2.44      2.53 o 
 -21   1   9       20.23       17.74      2.62 o 
 -20   1   9       33.29       34.38      2.31 o 
 -19   1   9       29.49       26.54      1.86 o 
 -18   1   9        9.83        7.78      1.30 o 
 -17   1   9       18.74       19.66      1.42 o 
 -16   1   9       29.78       30.43      1.39 o 
 -15   1   9       69.37       63.39      1.59 o 
 -14   1   9        0.37       -1.29      0.86 o 
 -13   1   9      119.75      128.56      2.35 o 
 -12   1   9       40.90       31.57      1.16 o 
 -11   1   9       20.27       11.65      0.92 o 
 -10   1   9       75.27       96.26      1.66 o 
  -9   1   9      380.01      337.08      3.61 o 
  -8   1   9      174.08      239.86      2.48 o 
  -7   1   9      815.82      732.27      6.20 o 
  -6   1   9        7.29        5.93      0.75 o 
  -5   1   9       21.44       17.48      0.87 o 
  -4   1   9       25.81       32.43      1.02 o 
  -3   1   9        1.44        0.69      0.62 o 
  -2   1   9        0.35        1.46      0.62 o 
  -1   1   9       10.39        8.70      0.79 o 
   0   1   9       24.69       25.62      0.92 o 
   1   1   9       40.61       42.22      1.21 o 
   2   1   9      125.08      143.17      1.96 o 
   3   1   9       77.02       64.70      1.32 o 
   4   1   9        1.76        1.41      0.84 o 
   5   1   9       60.54       53.81      1.48 o 
   6   1   9       46.24       62.30      1.55 o 
   7   1   9       25.01       33.85      1.29 o 
   8   1   9      403.51      418.52      4.81 o 
   9   1   9       38.13       39.35      1.74 o 
  10   1   9      134.23      115.90      3.08 o 
  11   1   9        9.26       11.28      1.78 o 
  12   1   9        1.11       -0.96      1.83 o 
  13   1   9       31.43       28.43      2.71 o 
  14   1   9        6.40        2.18      2.26 o 
  15   1   9        0.76        0.14      2.41 o 
  16   1   9        0.04       -0.64      2.62 o 
 -22   2   9       16.53       18.72      3.53 o 
 -21   2   9        2.47        1.89      2.73 o 
 -20   2   9        3.20        3.58      2.78 o 
 -19   2   9       48.34       47.95      2.69 o 
 -18   2   9        7.22        4.63      1.84 o 
 -17   2   9        4.23        4.79      1.64 o 
 -16   2   9       60.86       68.40      2.32 o 
 -15   2   9        8.22        1.66      1.20 o 
 -14   2   9        8.26        6.12      1.28 o 
 -13   2   9      461.53      445.89      6.30 o 
 -12   2   9      255.16      270.58      3.20 o 
 -11   2   9       20.30       15.79      1.14 o 
 -10   2   9       43.36       47.56      1.40 o 
  -9   2   9      670.58      634.54      7.37 o 
  -8   2   9       30.10       31.30      1.07 o 
  -7   2   9       30.37       24.42      0.90 o 
  -6   2   9       29.69       26.25      0.93 o 
  -5   2   9        8.98        5.59      0.73 o 
  -4   2   9       52.59       64.78      1.28 o 
  -3   2   9        1.79        0.45      0.66 o 
  -2   2   9      118.55      125.72      1.75 o 
  -1   2   9       43.72       43.48      1.17 o 
   0   2   9       52.04       45.30      1.15 o 
   1   2   9       35.01       41.86      1.15 o 
   2   2   9        2.40        5.18      0.72 o 
   3   2   9       78.71       64.37      2.05 o 
   4   2   9       23.91       23.06      1.12 o 
   5   2   9       10.84        5.68      0.99 o 
   6   2   9       57.82       51.69      1.72 o 
   7   2   9       24.70       21.12      1.50 o 
   8   2   9       22.58       29.98      2.10 o 
   9   2   9       53.68       43.57      2.50 o 
  10   2   9       30.77       35.73      2.42 o 
  11   2   9       42.46       51.36      3.04 o 
  12   2   9       83.97      112.52      4.65 o 
  13   2   9       17.34       25.82      3.56 o 
  14   2   9        6.68        4.10      3.61 o 
 -20   3   9        0.39       -0.91      2.44 o 
 -19   3   9        0.07        1.74      2.37 o 
 -18   3   9        0.13       -2.11      2.22 o 
 -17   3   9       40.14       29.66      3.28 o 
 -16   3   9       22.82       18.27      2.20 o 
 -15   3   9        1.98        0.77      1.67 o 
 -14   3   9        0.49       -0.45      1.66 o 
 -13   3   9        2.25        2.56      1.70 o 
 -12   3   9        4.85        3.83      1.69 o 
 -11   3   9        4.43        1.89      1.29 o 
 -10   3   9       68.74       71.98      2.30 o 
  -9   3   9      189.02      185.26      3.39 o 
  -8   3   9        0.13       -2.11      1.41 o 
  -7   3   9      144.14      137.33      2.43 o 
  -6   3   9       85.79      120.89      2.66 o 
  -5   3   9     1051.24     1094.51      9.71 o 
  -4   3   9      115.96      125.57      2.81 o 
  -3   3   9        0.00        0.33      0.84 o 
  -2   3   9        5.56        4.60      0.82 o 
  -1   3   9       51.77       53.47      1.45 o 
   0   3   9        1.13       -1.16      0.77 o 
   1   3   9        4.18        1.33      0.93 o 
   2   3   9       16.97       15.17      1.16 o 
   3   3   9        9.16        7.59      1.17 o 
   4   3   9        0.35        1.32      1.10 o 
   5   3   9       79.73       72.46      2.34 o 
   6   3   9        0.32       -1.60      1.24 o 
   7   3   9        0.02       -1.26      1.23 o 
   8   3   9        4.68        3.51      2.06 o 
   9   3   9       17.97       15.33      2.43 o 
  10   3   9        1.43       -0.07      2.17 o 
  11   3   9        0.50       -0.27      2.31 o 
  12   3   9       13.27        6.37      2.55 o 
 -16   4   9        0.22        1.44      1.97 o 
 -15   4   9        2.90        0.47      1.99 o 
 -14   4   9        2.38        2.97      2.22 o 
 -13   4   9        1.58       -2.43      1.99 o 
 -12   4   9        0.17       -2.87      1.91 o 
 -11   4   9        1.00        0.36      1.91 o 
 -10   4   9        3.22        7.93      2.08 o 
  -9   4   9       19.26       25.38      2.17 o 
  -8   4   9       24.96       26.07      1.68 o 
  -7   4   9        6.39        1.60      1.91 o 
  -6   4   9       77.03       93.61      3.50 o 
  -5   4   9       69.74       71.91      4.33 o 
  -4   4   9        8.03        7.41      1.98 o 
  -3   4   9       18.10       10.84      2.10 o 
  -2   4   9        2.93        0.23      3.03 o 
  -1   4   9      227.08      249.71      6.41 o 
   0   4   9        0.75        4.03      1.92 o 
   1   4   9        1.08        5.24      1.92 o 
   2   4   9        1.05       -1.62      1.78 o 
   3   4   9        0.86        0.99      1.86 o 
   4   4   9        1.16        1.28      1.84 o 
   5   4   9       14.68       16.22      1.97 o 
   6   4   9        1.26       -0.09      2.00 o 
   7   4   9        5.91        7.19      2.21 o 
   8   4   9        3.69        1.68      2.18 o 
  -6   5   9        5.15        4.28      2.03 o 
  -5   5   9        0.85       -2.72      1.81 o 
  -4   5   9        0.41       -0.63      2.74 o 
  -3   5   9        4.82        4.30      1.92 o 
  -2   5   9        6.92        6.93      2.05 o 
 -24   0  10       50.64       57.74      8.68 o 
 -23   0  10        7.10        5.34      3.78 o 
 -22   0  10        5.61        7.49      4.12 o 
 -21   0  10       28.12       32.26      3.65 o 
 -20   0  10      109.70      134.74      4.51 o 
 -19   0  10       64.33       66.75      3.47 o 
 -18   0  10        0.28        1.80      1.93 o 
 -17   0  10      437.30      495.42      7.21 o 
 -16   0  10      379.62      426.72      5.81 o 
 -15   0  10       15.35       15.54      1.60 o 
 -14   0  10       20.64       19.44      1.55 o 
 -13   0  10       16.48       20.41      1.45 o 
 -12   0  10       18.70       14.69      1.32 o 
 -11   0  10      120.49       84.26      2.28 o 
 -10   0  10        1.75        1.21      1.07 o 
  -9   0  10       54.96       43.14      1.77 o 
  -8   0  10        1.25       -1.23      1.10 o 
  -7   0  10       50.21       37.57      1.67 o 
  -6   0  10       34.18       35.33      1.65 o 
  -5   0  10      125.89      135.04      2.73 o 
  -4   0  10       78.54       95.48      2.37 o 
  -3   0  10       85.79       82.59      2.28 o 
  -2   0  10       55.08       49.70      1.92 o 
  -1   0  10        7.57        8.59      1.33 o 
   0   0  10        0.02       -1.57      1.09 o 
   1   0  10        0.06        0.53      1.07 o 
   2   0  10      134.68      137.11      3.20 o 
   3   0  10     1574.86     1621.08     18.21 o 
   4   0  10      947.85      913.25     11.26 o 
   5   0  10      134.01      157.07      3.63 o 
   6   0  10      523.17      443.82      7.40 o 
   7   0  10      404.62      473.03      7.15 o 
   8   0  10        1.31        1.92      1.64 o 
   9   0  10        5.71        8.34      2.20 o 
  10   0  10       16.14        9.50      2.33 o 
  11   0  10        0.02       -3.65      2.44 o 
  12   0  10        0.61       -1.79      2.63 o 
  13   0  10        8.38        7.22      3.65 o 
  14   0  10        2.57       -1.42      3.42 o 
  15   0  10       21.76       12.68      6.01 o 
 -23   1  10       12.95        8.25      2.87 o 
 -22   1  10        0.23       -1.79      2.48 o 
 -21   1  10       51.15       54.66      3.35 o 
 -20   1  10        0.04       -0.81      1.90 o 
 -19   1  10        0.26       -0.38      1.61 o 
 -18   1  10        5.88       10.47      1.51 o 
 -17   1  10       72.05       91.28      2.22 o 
 -16   1  10       37.31       46.93      1.71 o 
 -15   1  10       64.54       66.28      1.71 o 
 -14   1  10        0.25        4.32      1.04 o 
 -13   1  10      493.46      518.29      7.39 o 
 -12   1  10      117.94      116.71      1.99 o 
 -11   1  10       36.23       31.98      1.19 o 
 -10   1  10        4.27        5.72      0.86 o 
  -9   1  10        0.36        0.31      0.79 o 
  -8   1  10      127.38      134.70      1.93 o 
  -7   1  10       26.58       22.88      1.02 o 
  -6   1  10       65.40       57.46      1.35 o 
  -5   1  10        3.31        2.41      0.76 o 
  -4   1  10       38.15       37.92      1.23 o 
  -3   1  10       48.90       37.59      1.17 o 
  -2   1  10      164.51      156.11      2.10 o 
  -1   1  10      117.07      134.28      2.06 o 
   0   1  10      208.89      194.74      2.40 o 
   1   1  10        0.00        0.36      0.76 o 
   2   1  10      188.94      166.55      2.51 o 
   3   1  10        2.42        3.91      0.87 o 
   4   1  10        9.93        9.11      1.41 o 
   5   1  10       35.43       38.19      1.50 o 
   6   1  10       44.97       53.39      1.73 o 
   7   1  10      285.77      346.40      4.31 o 
   8   1  10       88.29      101.67      2.57 o 
   9   1  10      145.61      175.97      4.04 o 
  10   1  10       12.53       12.68      2.17 o 
  11   1  10       63.88       60.16      3.25 o 
  12   1  10       12.56       12.20      2.47 o 
  13   1  10       10.91        8.35      2.43 o 
  14   1  10        7.99        6.72      3.50 o 
  15   1  10        0.06        0.69      2.65 o 
 -22   2  10        3.27        0.50      2.95 o 
 -21   2  10        3.76       -0.48      3.02 o 
 -20   2  10        3.25        2.25      2.45 o 
 -19   2  10        0.08        2.72      2.25 o 
 -18   2  10        2.24        1.58      1.79 o 
 -17   2  10        0.87       -2.56      1.71 o 
 -16   2  10        2.15        1.64      1.50 o 
 -15   2  10        0.11        0.06      1.30 o 
 -14   2  10      109.29      121.54      2.71 o 
 -13   2  10      201.83      211.32      3.13 o 
 -12   2  10       50.94       34.84      1.49 o 
 -11   2  10      319.71      329.59      3.80 o 
 -10   2  10       58.69       40.95      1.48 o 
  -9   2  10     1446.04     1476.25     14.05 o 
  -8   2  10        6.79       12.50      1.06 o 
  -7   2  10        8.87        6.88      0.91 o 
  -6   2  10      147.83      135.78      1.86 o 
  -5   2  10       30.23       26.33      1.13 o 
  -4   2  10       32.71       32.17      1.22 o 
  -3   2  10       32.41       32.09      1.48 o 
  -2   2  10       97.79       92.23      1.72 o 
  -1   2  10       22.44       19.27      1.05 o 
   0   2  10       19.86       22.46      1.07 o 
   1   2  10       11.12       12.45      1.01 o 
   2   2  10        5.48        0.98      0.98 o 
   3   2  10       17.75       15.58      1.22 o 
   4   2  10        4.37        3.40      1.12 o 
   5   2  10        9.47        9.43      1.32 o 
   6   2  10        0.06        0.29      1.42 o 
   7   2  10        0.37        1.00      1.64 o 
   8   2  10       43.68       33.05      2.37 o 
   9   2  10        0.07       -2.97      1.98 o 
  10   2  10        0.06       -1.37      2.37 o 
  11   2  10       48.76       64.75      3.79 o 
  12   2  10       25.90       26.66      3.08 o 
  13   2  10       34.50       43.12      3.61 o 
 -19   3  10        1.09       -0.39      2.45 o 
 -18   3  10       15.68       23.58      2.90 o 
 -17   3  10        0.00        0.53      2.00 o 
 -16   3  10       12.66       12.30      2.22 o 
 -15   3  10        7.38        6.18      2.21 o 
 -14   3  10        8.53       10.10      2.43 o 
 -13   3  10        0.10       -0.38      1.76 o 
 -12   3  10       22.38       21.86      2.18 o 
 -11   3  10       12.92        9.47      1.85 o 
 -10   3  10       53.30       71.20      2.60 o 
  -9   3  10      198.10      231.42      5.38 o 
  -8   3  10        0.13       -1.27      1.29 o 
  -7   3  10        2.93       -0.71      1.30 o 
  -6   3  10      169.14      146.85      3.11 o 
  -5   3  10      382.28      438.80      9.27 o 
  -4   3  10      100.47       96.55      2.28 o 
  -3   3  10       55.14       66.62      1.90 o 
  -2   3  10       17.80       19.02      1.61 o 
  -1   3  10        5.08        6.02      1.14 o 
   0   3  10        0.40       -0.32      1.30 o 
   1   3  10        8.81       10.82      1.36 o 
   2   3  10        0.16        0.05      1.23 o 
   3   3  10       20.98       20.10      1.66 o 
   4   3  10       49.85       47.58      2.28 o 
   5   3  10       33.74       31.83      1.82 o 
   6   3  10       16.15       12.98      2.38 o 
   7   3  10        0.10        1.46      2.08 o 
   8   3  10        2.22       -0.27      2.07 o 
   9   3  10        2.19        3.10      2.24 o 
  10   3  10        7.90        4.01      2.79 o 
  11   3  10        7.43        2.54      2.54 o 
 -15   4  10        0.02       -2.27      2.20 o 
 -14   4  10        8.49       22.47      2.75 o 
 -13   4  10        0.26        0.98      2.19 o 
 -12   4  10        0.22        0.39      1.96 o 
 -11   4  10        0.38        0.94      2.79 o 
 -10   4  10        6.08        8.78      2.17 o 
  -9   4  10       17.83       18.11      2.37 o 
  -8   4  10        0.41        1.02      1.78 o 
  -7   4  10        6.04        3.87      1.78 o 
  -6   4  10        1.55        1.28      1.99 o 
  -5   4  10       44.59       47.87      3.85 o 
  -4   4  10       29.20       25.10      2.44 o 
  -3   4  10        0.15       -2.23      1.86 o 
  -2   4  10        9.55        2.76      2.07 o 
  -1   4  10      144.24      154.77      4.50 o 
   0   4  10       98.34       90.08      3.95 o 
   1   4  10       65.59       75.56      3.65 o 
   2   4  10        7.49        6.33      2.07 o 
   3   4  10        1.93        2.04      1.92 o 
   4   4  10        8.53       11.82      2.64 o 
   5   4  10        0.06       -1.83      1.70 o 
   6   4  10       10.05        8.85      2.31 o 
 -23   1  11        6.54        9.40      2.99 o 
 -22   1  11        0.01        1.27      2.63 o 
 -21   1  11        7.20        8.21      2.62 o 
 -20   1  11       84.69       97.26      3.94 o 
 -19   1  11       13.73       16.01      2.09 o 
 -18   1  11        9.82       10.75      1.78 o 
 -17   1  11       68.11       68.49      2.38 o 
 -16   1  11       37.57       41.06      1.66 o 
 -15   1  11       52.65       61.30      1.84 o 
 -14   1  11      207.93      203.51      3.00 o 
 -13   1  11      514.62      518.27      8.96 o 
 -12   1  11      139.15      119.12      2.14 o 
 -11   1  11       32.41       46.56      1.38 o 
 -10   1  11      103.84       98.96      1.96 o 
  -9   1  11      172.96      170.58      2.31 o 
  -8   1  11        7.65        8.90      1.01 o 
  -7   1  11       20.47       22.47      1.12 o 
  -6   1  11        1.63        0.89      0.83 o 
  -5   1  11        6.91        5.48      0.90 o 
  -4   1  11       68.86       64.20      1.50 o 
  -3   1  11       12.12       12.37      1.01 o 
  -2   1  11        0.06       -0.34      0.79 o 
  -1   1  11      377.04      370.83      3.86 o 
   0   1  11        2.01        3.75      0.96 o 
   1   1  11      130.66      129.39      2.14 o 
   2   1  11       18.80       15.17      1.13 o 
   3   1  11      481.86      519.31      4.91 o 
   4   1  11       32.09       31.41      1.60 o 
   5   1  11       99.12      124.87      2.62 o 
   6   1  11        0.22       -1.83      1.22 o 
   7   1  11      224.48      254.37      5.35 o 
   8   1  11       44.37       44.41      2.43 o 
   9   1  11       84.52      101.04      3.53 o 
  10   1  11        4.54        5.56      2.93 o 
  11   1  11        0.45       -0.30      2.16 o 
  12   1  11        0.72        2.44      2.62 o 
  13   1  11        1.32        3.81      2.75 o 
 -21   2  11        1.58       -2.81      2.99 o 
 -20   2  11        1.76        3.18      2.49 o 
 -19   2  11        1.18       -3.25      2.17 o 
 -18   2  11        9.96       16.38      2.75 o 
 -17   2  11        0.01       -2.30      1.67 o 
 -16   2  11        9.30        8.91      1.74 o 
 -15   2  11        0.15        2.22      1.65 o 
 -14   2  11        7.46        7.31      1.43 o 
 -13   2  11       27.92       36.64      1.79 o 
 -12   2  11      213.08      186.05      3.44 o 
 -11   2  11        2.24       -1.10      1.08 o 
 -10   2  11      148.34      154.12      3.24 o 
  -9   2  11      220.84      249.35      3.26 o 
  -8   2  11      520.41      481.72      6.39 o 
  -7   2  11      186.53      200.17      2.59 o 
  -6   2  11        0.01       -1.27      0.85 o 
  -5   2  11       93.26       97.72      1.94 o 
  -4   2  11        3.57        2.13      0.87 o 
  -3   2  11       55.30       60.50      1.65 o 
  -2   2  11        3.90        6.42      0.98 o 
  -1   2  11       42.08       43.04      1.49 o 
   0   2  11       21.34       25.85      1.29 o 
   1   2  11        1.07        0.58      1.04 o 
   2   2  11       26.23       25.79      1.79 o 
   3   2  11        0.12       -0.05      1.24 o 
   4   2  11       18.72       18.34      1.67 o 
   5   2  11        2.78        3.99      1.68 o 
   6   2  11       10.19        8.91      1.90 o 
   7   2  11       83.11       93.58      3.55 o 
   8   2  11       16.01        9.89      2.28 o 
   9   2  11       13.37       19.53      2.91 o 
  10   2  11       44.77       50.40      3.50 o 
  11   2  11       63.50       59.98      4.00 o 
  12   2  11        1.42        2.02      2.70 o 
 -19   3  11        0.41        2.53      2.45 o 
 -18   3  11        0.20        3.72      2.46 o 
 -17   3  11        2.88       -3.13      2.09 o 
 -16   3  11       50.97       43.16      2.86 o 
 -15   3  11        0.40       -3.17      2.11 o 
 -14   3  11        0.17       -1.03      2.03 o 
 -13   3  11       14.44       22.60      2.31 o 
 -12   3  11       23.06       26.36      2.30 o 
 -11   3  11        0.71       -2.34      2.10 o 
 -10   3  11       11.36        9.87      2.32 o 
  -9   3  11        4.19        4.08      1.81 o 
  -8   3  11       58.29       59.06      3.80 o 
  -7   3  11       11.71       11.12      1.64 o 
  -6   3  11      112.09      107.28      4.15 o 
  -5   3  11       24.48       30.39      2.07 o 
  -4   3  11      177.88      164.03      3.81 o 
  -3   3  11       29.25       35.33      1.89 o 
  -2   3  11        4.17        0.74      1.34 o 
  -1   3  11        0.00        0.48      1.46 o 
   0   3  11        2.02        3.44      1.49 o 
   1   3  11        0.31       -2.07      1.38 o 
   2   3  11       14.73       11.87      2.08 o 
   3   3  11       19.23       18.25      2.44 o 
   4   3  11        2.12        1.98      1.87 o 
   5   3  11        0.00        0.95      2.43 o 
   6   3  11       12.66        7.03      2.26 o 
   7   3  11        0.01       -1.63      2.07 o 
   8   3  11        2.70        3.20      2.42 o 
   9   3  11        0.88        0.77      2.40 o 
 -14   4  11        3.09       -2.12      2.29 o 
 -13   4  11        0.62        0.24      2.24 o 
 -12   4  11        4.59        0.43      2.25 o 
 -11   4  11        8.59        8.33      2.37 o 
 -10   4  11        6.32        5.76      2.33 o 
  -9   4  11        0.14        1.63      2.12 o 
  -8   4  11        3.59        1.23      2.04 o 
  -7   4  11        2.30       -2.02      1.72 o 
  -6   4  11        1.48       -0.55      2.50 o 
  -5   4  11        0.08       -0.16      3.08 o 
  -4   4  11        1.39       -2.12      2.03 o 
  -3   4  11       11.86       14.84      3.13 o 
  -2   4  11        9.62        4.99      2.99 o 
  -1   4  11        0.39       -1.79      1.92 o 
   0   4  11        0.17       -1.64      2.03 o 
   1   4  11        1.93        3.51      2.15 o 
   2   4  11        3.61        0.47      2.06 o 
   3   4  11        0.92       -0.57      2.12 o 
   4   4  11       14.98       13.00      2.16 o 
   5   4  11        0.70        1.72      2.25 o 
 -23   0  12       18.10       25.09      4.80 o 
 -22   0  12        1.09       -1.00      3.78 o 
 -21   0  12       12.21       24.68      4.36 o 
 -20   0  12       41.54       38.19      3.96 o 
 -19   0  12        1.12        2.02      2.63 o 
 -18   0  12      535.71      552.62     10.71 o 
 -17   0  12       53.61      103.17      3.62 o 
 -16   0  12      591.99      573.42     10.24 o 
 -15   0  12       62.16       89.34      2.75 o 
 -14   0  12      117.41      112.52      2.78 o 
 -13   0  12       31.34       28.99      1.72 o 
 -12   0  12       12.43        6.41      1.54 o 
 -11   0  12       50.15       46.15      2.12 o 
 -10   0  12       82.03       82.69      2.60 o 
  -9   0  12       25.96       23.18      1.72 o 
  -8   0  12      106.13       86.61      2.57 o 
  -7   0  12        0.02       -0.61      1.24 o 
  -6   0  12        5.31        4.70      1.34 o 
  -5   0  12       55.54       66.87      2.48 o 
  -4   0  12       11.94       10.68      1.46 o 
  -3   0  12       12.88       14.98      1.62 o 
  -2   0  12       63.92       54.58      2.17 o 
  -1   0  12     1075.53     1065.47     12.94 o 
   0   0  12      261.19      286.75      4.75 o 
   1   0  12      243.50      262.67      4.93 o 
   2   0  12        0.25        2.31      1.98 o 
   3   0  12      932.14     1060.11     14.41 o 
   4   0  12     1816.73     1993.91     24.80 o 
   5   0  12      293.45      386.42      7.99 o 
   6   0  12      139.84      190.33      5.58 o 
   7   0  12        0.15       -0.75      2.16 o 
   8   0  12       26.59       22.63      3.26 o 
   9   0  12       15.41       18.58      4.22 o 
  10   0  12        0.87       -0.50      3.54 o 
  11   0  12        8.95        7.01      3.99 o 
  12   0  12       18.11       23.03      6.67 o 
 -22   1  12       46.33       44.96      3.70 o 
 -21   1  12        0.36        1.18      2.73 o 
 -20   1  12       32.11       35.30      3.11 o 
 -19   1  12        0.53        1.05      2.22 o 
 -18   1  12        0.65        0.30      1.75 o 
 -17   1  12        1.92        3.19      1.54 o 
 -16   1  12       45.67       38.81      1.83 o 
 -15   1  12       36.08       34.87      1.69 o 
 -14   1  12      228.95      252.56      4.81 o 
 -13   1  12        1.27        8.72      1.28 o 
 -12   1  12      489.41      473.47      5.18 o 
 -11   1  12       76.35       96.42      2.02 o 
 -10   1  12        4.57        3.15      1.02 o 
  -9   1  12       45.01       47.67      1.56 o 
  -8   1  12        0.72       -0.89      0.96 o 
  -7   1  12        0.01       -1.43      0.95 o 
  -6   1  12       71.04       68.47      1.71 o 
  -5   1  12      249.01      233.33      2.98 o 
  -4   1  12        0.68        3.04      1.02 o 
  -3   1  12       60.69       48.75      1.53 o 
  -2   1  12       21.29       14.40      1.23 o 
  -1   1  12      371.02      402.40      4.19 o 
   0   1  12      770.31      765.94      6.70 o 
   1   1  12      156.92      169.65      2.62 o 
   2   1  12        3.66        6.12      1.15 o 
   3   1  12      109.01      102.81      2.45 o 
   4   1  12       14.63       12.59      1.51 o 
   5   1  12        5.18        6.76      1.65 o 
   6   1  12       10.94       13.32      1.99 o 
   7   1  12       93.58      107.20      3.62 o 
   8   1  12      104.70      116.33      4.25 o 
   9   1  12        6.47        8.33      2.36 o 
  10   1  12        9.05       12.36      3.20 o 
  11   1  12        0.22       -3.05      2.53 o 
  12   1  12        0.61       -2.72      2.65 o 
 -21   2  12        0.05        3.09      3.14 o 
 -20   2  12        1.70        0.58      2.46 o 
 -19   2  12        0.10       -0.53      2.49 o 
 -18   2  12        0.39       -0.87      2.08 o 
 -17   2  12        6.06        7.03      2.23 o 
 -16   2  12        5.02        6.18      1.97 o 
 -15   2  12        6.65        3.88      1.97 o 
 -14   2  12        4.10       -0.35      1.81 o 
 -13   2  12       38.35       48.96      2.44 o 
 -12   2  12       44.59       44.85      1.93 o 
 -11   2  12      112.60      110.45      2.41 o 
 -10   2  12      122.23      117.49      2.44 o 
  -9   2  12      133.47      125.73      2.47 o 
  -8   2  12      147.12      125.13      3.30 o 
  -7   2  12        0.49       -1.53      1.02 o 
  -6   2  12       23.98       24.51      1.48 o 
  -5   2  12      265.51      295.14      4.19 o 
  -4   2  12      315.17      345.05      4.57 o 
  -3   2  12       84.56       98.34      2.45 o 
  -2   2  12       12.36        6.83      1.33 o 
  -1   2  12        0.08        2.14      1.28 o 
   0   2  12      105.33      103.01      2.65 o 
   1   2  12        3.03        1.73      1.29 o 
   2   2  12        6.11        5.29      1.81 o 
   3   2  12        0.04       -2.51      1.78 o 
   4   2  12        0.57       -1.85      1.53 o 
   5   2  12        2.31       -1.52      1.93 o 
   6   2  12       13.70       15.48      2.41 o 
   7   2  12       24.92       23.21      2.84 o 
   8   2  12        0.14       -2.13      2.40 o 
   9   2  12        0.54       -3.54      2.36 o 
  10   2  12        0.04       -3.79      2.53 o 
 -18   3  12        5.29        7.04      2.44 o 
 -17   3  12       28.69       46.19      3.09 o 
 -16   3  12        0.01       -0.93      2.33 o 
 -15   3  12        6.17        1.11      2.31 o 
 -14   3  12       12.12        8.81      3.32 o 
 -13   3  12        5.11        8.01      2.84 o 
 -12   3  12        0.00       -0.62      1.81 o 
 -11   3  12        1.66        2.14      1.94 o 
 -10   3  12        9.66        9.44      2.08 o 
  -9   3  12       48.01       51.36      2.80 o 
  -8   3  12       33.70       41.35      2.73 o 
  -7   3  12       13.69       11.88      2.15 o 
  -6   3  12        0.09       -0.21      1.74 o 
  -5   3  12        0.46        1.24      1.78 o 
  -4   3  12       28.89       25.05      2.31 o 
  -3   3  12        6.38        5.85      1.89 o 
  -2   3  12        0.03        0.82      1.70 o 
  -1   3  12        6.30        9.92      2.23 o 
   0   3  12        5.21        0.56      2.02 o 
   1   3  12        0.07       -0.39      1.99 o 
   2   3  12        3.20        0.83      1.97 o 
   3   3  12       15.93       11.44      2.49 o 
   4   3  12       30.80       26.47      2.47 o 
   5   3  12        1.46        0.06      2.23 o 
   6   3  12       11.56       11.14      2.60 o 
   7   3  12        0.37        1.44      2.38 o 
   8   3  12        0.36       -0.13      2.46 o 
 -12   4  12       10.06       14.17      2.89 o 
 -11   4  12        1.64        4.22      2.37 o 
 -10   4  12       17.56       25.60      2.75 o 
  -9   4  12        0.10       -2.09      2.25 o 
  -8   4  12        0.10       -2.40      2.03 o 
  -7   4  12        0.83       -0.77      2.09 o 
  -6   4  12        0.01       -1.97      2.11 o 
  -5   4  12        0.20       -2.99      2.04 o 
  -4   4  12        5.60        7.96      2.31 o 
  -3   4  12        2.98        2.25      2.15 o 
  -2   4  12       12.79       14.02      2.49 o 
  -1   4  12        0.01       -2.60      2.03 o 
   0   4  12       21.20       22.08      2.69 o 
   1   4  12        6.40        5.89      2.23 o 
   2   4  12       19.72       16.13      2.65 o 
 -22   1  13       23.26       23.42      3.97 o 
 -21   1  13        9.25        6.22      2.90 o 
 -20   1  13       35.94       25.41      3.24 o 
 -19   1  13        6.16        5.90      2.35 o 
 -18   1  13        1.85       -1.96      1.92 o 
 -17   1  13        1.12       -1.96      1.63 o 
 -16   1  13       48.70       46.68      2.06 o 
 -15   1  13       72.87       77.30      2.35 o 
 -14   1  13        7.71        6.45      1.44 o 
 -13   1  13      109.59      115.52      2.58 o 
 -12   1  13       96.82       94.61      2.17 o 
 -11   1  13       11.05        8.95      1.25 o 
 -10   1  13       35.55       31.81      1.53 o 
  -9   1  13        1.22       -0.55      1.07 o 
  -8   1  13        7.64        9.28      1.23 o 
  -7   1  13       23.75       23.55      1.33 o 
  -6   1  13        4.40        4.84      1.13 o 
  -5   1  13       40.41       49.89      1.63 o 
  -4   1  13      149.32      164.23      2.54 o 
  -3   1  13        2.12       -1.59      1.06 o 
  -2   1  13        9.76        7.80      1.38 o 
  -1   1  13       38.08       51.19      1.74 o 
   0   1  13      830.44      892.71      8.02 o 
   1   1  13       12.78       21.89      1.39 o 
   2   1  13      138.15      143.90      2.96 o 
   3   1  13        5.03        2.07      1.85 o 
   4   1  13       19.49       12.59      2.10 o 
   5   1  13       18.66       13.36      2.36 o 
   6   1  13       18.43       16.21      2.50 o 
   7   1  13       65.97       70.27      3.54 o 
   8   1  13       25.32       21.45      2.76 o 
   9   1  13        4.01        5.26      2.66 o 
  10   1  13        1.60        3.74      2.62 o 
 -20   2  13        2.27        4.22      3.14 o 
 -19   2  13        0.24       -3.68      2.45 o 
 -18   2  13        2.71        5.18      2.36 o 
 -17   2  13        0.30       -1.30      2.18 o 
 -16   2  13        4.00        7.80      2.45 o 
 -15   2  13        7.12        9.01      2.20 o 
 -14   2  13        3.90        1.45      1.96 o 
 -13   2  13        4.39        1.52      1.92 o 
 -12   2  13        7.55        7.17      1.92 o 
 -11   2  13        1.35       -0.34      1.69 o 
 -10   2  13       10.13        8.84      1.86 o 
  -9   2  13        0.19       -2.04      1.36 o 
  -8   2  13       82.90       79.59      2.35 o 
  -7   2  13       15.56       12.21      1.52 o 
  -6   2  13        9.67        8.41      1.52 o 
  -5   2  13       99.92      110.82      2.75 o 
  -4   2  13      551.98      580.92      7.08 o 
  -3   2  13       41.61       48.46      2.55 o 
  -2   2  13       15.16        9.11      1.69 o 
  -1   2  13        3.40        3.61      1.61 o 
   0   2  13       46.98       51.88      2.28 o 
   1   2  13        0.38        3.85      1.79 o 
   2   2  13        2.73        3.65      1.79 o 
   3   2  13        1.70       -1.81      1.72 o 
   4   2  13        1.76       -0.36      2.08 o 
   5   2  13        2.45        1.23      2.11 o 
   6   2  13        0.23       -0.73      3.56 o 
   7   2  13        0.45       -3.47      2.31 o 
   8   2  13        1.96       -1.90      2.47 o 
   9   2  13        7.79        1.20      3.03 o 
 -17   3  13        0.11        0.37      2.23 o 
 -16   3  13        0.06        1.66      2.65 o 
 -15   3  13       27.07       25.57      3.00 o 
 -14   3  13       14.12       20.63      2.79 o 
 -13   3  13       15.28       17.81      2.71 o 
 -12   3  13       19.43       14.41      3.13 o 
 -11   3  13        9.47        6.63      2.15 o 
 -10   3  13        4.53        5.06      2.15 o 
  -9   3  13        9.86       10.27      2.27 o 
  -8   3  13      348.41      403.93      7.25 o 
  -7   3  13        0.81        7.85      2.16 o 
  -6   3  13       28.17       30.83      2.55 o 
  -5   3  13        0.07       -0.22      1.87 o 
  -4   3  13       16.41       14.22      2.11 o 
  -3   3  13        6.33        3.55      1.98 o 
  -2   3  13        3.74        5.48      1.96 o 
  -1   3  13       25.91       22.01      2.69 o 
   0   3  13        1.29       -2.96      2.46 o 
   1   3  13        0.13       -2.37      2.12 o 
   2   3  13        4.88        3.99      2.99 o 
   3   3  13       15.98       17.45      3.05 o 
   4   3  13        3.82        3.45      2.21 o 
   5   3  13        2.84        0.63      2.46 o 
   6   3  13        0.32       -2.48      2.31 o 
 -10   4  13        3.70        4.50      2.84 o 
  -9   4  13        0.00        0.22      2.57 o 
  -8   4  13        1.04       -0.94      2.29 o 
  -7   4  13        1.13        5.77      2.40 o 
  -6   4  13        1.40        1.17      2.34 o 
  -5   4  13        0.34       -3.20      2.13 o 
  -4   4  13        1.74        1.42      2.25 o 
  -3   4  13        7.43        5.04      3.52 o 
  -2   4  13        0.63       -2.99      2.14 o 
  -1   4  13        0.75       -1.90      2.60 o 
 -21   0  14       14.71       13.91      4.60 o 
 -20   0  14       21.39       24.79      4.96 o 
 -19   0  14       33.36       54.67      4.56 o 
 -18   0  14      122.58      136.21      6.04 o 
 -17   0  14      463.57      482.76     16.38 o 
 -16   0  14       56.18       72.64      3.61 o 
 -15   0  14      151.77      132.94      4.01 o 
 -14   0  14      126.67      135.74      3.97 o 
 -13   0  14        4.90        4.34      2.11 o 
 -12   0  14        2.77        3.81      1.80 o 
 -11   0  14        4.26        4.00      1.81 o 
 -10   0  14       35.90       44.91      2.26 o 
  -9   0  14       19.52       15.22      1.84 o 
  -8   0  14       18.58       15.01      1.78 o 
  -7   0  14       10.76        5.58      1.72 o 
  -6   0  14        4.90        2.37      1.69 o 
  -5   0  14        3.86        1.26      1.83 o 
  -4   0  14       59.09       74.73      2.85 o 
  -3   0  14       24.03       21.94      2.08 o 
  -2   0  14        8.41        7.31      1.71 o 
  -1   0  14        1.38       -2.06      1.58 o 
   0   0  14        3.65       -0.29      1.93 o 
   1   0  14        2.72       -0.84      2.56 o 
   2   0  14      133.15      120.60      4.63 o 
   3   0  14        3.73        3.85      2.65 o 
   4   0  14      178.15      157.89      5.97 o 
   5   0  14        0.56       -2.22      2.60 o 
   6   0  14       11.59       14.98      3.18 o 
   7   0  14        4.78        4.05      5.01 o 
   8   0  14       11.26       14.02      6.01 o 
   9   0  14       17.28       40.38      8.01 o 
 -21   1  14       61.76       71.03      5.26 o 
 -20   1  14       24.55       32.35      4.02 o 
 -19   1  14       14.61       12.32      3.09 o 
 -18   1  14        5.63        5.86      2.44 o 
 -17   1  14        0.10        1.61      1.87 o 
 -16   1  14       17.39       24.99      2.07 o 
 -15   1  14        4.77        8.12      1.69 o 
 -14   1  14       32.43       40.53      2.50 o 
 -13   1  14       63.16       64.94      2.32 o 
 -12   1  14        4.29        1.80      1.32 o 
 -11   1  14       67.78       55.94      2.19 o 
 -10   1  14        0.02       -0.23      1.26 o 
  -9   1  14       35.74       37.04      1.75 o 
  -8   1  14       17.62       20.12      1.53 o 
  -7   1  14        4.40        3.28      1.36 o 
  -6   1  14       37.08       41.72      1.78 o 
  -5   1  14       22.07       15.13      1.41 o 
  -4   1  14      102.33       98.54      2.42 o 
  -3   1  14        0.56       -1.08      1.31 o 
  -2   1  14        8.96        5.63      1.47 o 
  -1   1  14        2.04        5.31      1.35 o 
   0   1  14      121.33      126.49      3.62 o 
   1   1  14       21.94       29.20      2.19 o 
   2   1  14       30.51       33.93      2.50 o 
   3   1  14        0.81       -2.52      2.05 o 
   4   1  14        0.51       -1.99      2.08 o 
   5   1  14        5.62       -0.05      2.23 o 
   6   1  14       20.62       15.77      2.68 o 
   7   1  14        8.41       15.25      3.13 o 
   8   1  14       17.56        9.34      2.84 o 
   9   1  14       15.23       23.88      3.44 o 
 -19   2  14        1.75        1.95      2.79 o 
 -18   2  14        1.34       -0.56      3.81 o 
 -17   2  14        0.19        0.65      2.27 o 
 -16   2  14        0.03       -2.06      2.28 o 
 -15   2  14        7.57        3.05      2.46 o 
 -14   2  14        0.09       -1.09      2.02 o 
 -13   2  14        2.60        1.59      1.95 o 
 -12   2  14       20.74       27.39      2.55 o 
 -11   2  14       48.34       54.38      3.00 o 
 -10   2  14        0.82       -0.85      2.02 o 
  -9   2  14        5.48        8.32      1.93 o 
  -8   2  14       40.51       34.04      2.36 o 
  -7   2  14        3.54       -1.25      1.67 o 
  -6   2  14        0.62       -2.53      1.71 o 
  -5   2  14      116.96      113.44      3.96 o 
  -4   2  14      212.46      207.41      4.47 o 
  -3   2  14       40.10       38.06      2.38 o 
  -2   2  14      214.31      233.90      4.77 o 
  -1   2  14       51.87       45.78      2.98 o 
   0   2  14       26.90       30.81      2.62 o 
   1   2  14       21.55       14.37      2.34 o 
   2   2  14        0.21        0.96      1.85 o 
   3   2  14       10.63       12.12      2.24 o 
   4   2  14        1.29        0.35      2.37 o 
   5   2  14        8.49        9.59      2.74 o 
   6   2  14        0.24        1.54      2.60 o 
   7   2  14        0.09        1.23      2.70 o 
 -15   3  14        8.65       12.35      2.83 o 
 -14   3  14        4.51        3.32      2.56 o 
 -13   3  14        0.53        2.15      3.56 o 
 -12   3  14       12.92       12.94      3.37 o 
 -11   3  14        0.00       -2.87      2.33 o 
 -10   3  14       16.33       21.93      2.53 o 
  -9   3  14        6.85       10.03      2.36 o 
  -8   3  14      180.61      178.83      4.86 o 
  -7   3  14        5.19       17.23      2.40 o 
  -6   3  14       39.28       38.21      2.79 o 
  -5   3  14       35.00       41.24      3.29 o 
  -4   3  14       16.38       22.00      2.52 o 
  -3   3  14       12.68       14.50      2.60 o 
  -2   3  14        1.49       -0.50      2.29 o 
  -1   3  14       16.80       20.11      2.76 o 
   0   3  14        2.23        2.50      2.36 o 
   1   3  14        3.26        4.07      2.44 o 
   2   3  14        4.63        4.93      2.49 o 
   3   3  14        9.99        5.37      2.28 o 
 -20   1  15        0.25        2.28      3.26 o 
 -19   1  15       26.96       23.95      5.72 o 
 -18   1  15        4.72        4.77      2.72 o 
 -17   1  15        3.01        7.69      2.47 o 
 -16   1  15        0.64        1.28      2.23 o 
 -15   1  15        9.01        8.71      2.09 o 
 -14   1  15        1.48        3.57      1.86 o 
 -13   1  15        0.03        0.01      1.64 o 
 -12   1  15       13.15       16.11      1.74 o 
 -11   1  15        5.08        8.21      1.66 o 
 -10   1  15        9.10       10.13      1.63 o 
  -9   1  15        6.75        4.87      1.48 o 
  -8   1  15        4.17        0.78      1.42 o 
  -7   1  15        2.94        1.39      1.33 o 
  -6   1  15       73.18       77.25      2.55 o 
  -5   1  15        7.19        2.92      1.51 o 
  -4   1  15       84.21       83.13      2.56 o 
  -3   1  15        0.98        0.14      1.72 o 
  -2   1  15       19.02       10.79      2.16 o 
  -1   1  15        5.60        1.90      1.95 o 
   0   1  15        2.12        0.97      1.91 o 
   1   1  15        0.19        1.49      2.24 o 
   2   1  15        1.87       -2.50      2.06 o 
   3   1  15        0.13       -3.42      2.28 o 
   4   1  15        5.90        4.20      2.70 o 
   5   1  15       22.35       22.13      3.16 o 
   6   1  15        3.21        1.90      2.65 o 
   7   1  15        0.03       -1.93      2.74 o 
 -18   2  15        0.13       -1.54      2.31 o 
 -17   2  15        9.86       16.86      2.96 o 
 -16   2  15        3.11        4.09      2.67 o 
 -15   2  15        0.42       -2.41      2.37 o 
 -14   2  15        5.61        8.63      2.63 o 
 -13   2  15        0.00       -3.09      2.33 o 
 -12   2  15       11.13       11.61      2.32 o 
 -11   2  15       25.11       33.88      3.79 o 
 -10   2  15        1.06       -1.05      1.91 o 
  -9   2  15       21.19       16.94      2.31 o 
  -8   2  15       15.03       13.96      2.16 o 
  -7   2  15       20.96       18.11      2.14 o 
  -6   2  15        5.43       -3.24      2.40 o 
  -5   2  15       15.78       18.29      2.10 o 
  -4   2  15       51.66       48.23      2.63 o 
  -3   2  15       38.46       48.47      3.07 o 
  -2   2  15        0.11        2.37      2.17 o 
  -1   2  15        2.42        1.83      2.11 o 
   0   2  15       30.96       31.03      2.80 o 
   1   2  15        9.14        2.43      2.20 o 
   2   2  15       10.42        9.80      2.40 o 
   3   2  15        1.24        0.16      2.42 o 
   4   2  15        0.29       -1.49      2.49 o 
   5   2  15       13.39       15.39      3.46 o 
 -13   3  15        0.18       -2.65      2.54 o 
 -12   3  15        3.27        4.12      2.66 o 
 -11   3  15        1.71        5.59      2.63 o 
 -10   3  15        0.07       -1.58      2.87 o 
  -9   3  15       63.21       66.02      3.46 o 
  -8   3  15       21.11       20.84      2.61 o 
  -7   3  15       51.17       41.72      2.98 o 
  -6   3  15       20.78       25.63      2.64 o 
  -5   3  15        1.16        3.00      2.49 o 
  -4   3  15        0.00       -2.22      3.42 o 
  -3   3  15        2.09        1.18      2.37 o 
  -2   3  15        9.22        6.30      2.66 o 
  -1   3  15        0.09       -3.39      2.47 o 
   0   3  15        0.72       -2.40      2.41 o 
 -19   0  16        0.04       -2.08      3.89 o 
 -18   0  16        6.32       -0.83      3.78 o 
 -17   0  16        0.05       -1.52      2.94 o 
 -16   0  16       13.00        8.45      4.38 o 
 -15   0  16        6.90        9.34      3.21 o 
 -14   0  16       52.47       44.79      3.58 o 
 -13   0  16        0.76       -3.34      2.23 o 
 -12   0  16       56.71       53.58      4.00 o 
 -11   0  16        0.01       -3.36      2.24 o 
 -10   0  16       87.37       78.23      4.61 o 
  -9   0  16       68.43       95.61      4.23 o 
  -8   0  16      223.20      198.82      5.83 o 
  -7   0  16        1.07        3.92      2.14 o 
  -6   0  16       20.36       16.07      2.37 o 
  -5   0  16       10.61       15.08      2.74 o 
  -4   0  16        4.90       -0.61      2.24 o 
  -3   0  16       12.93       16.71      3.17 o 
  -2   0  16        1.41       -2.80      2.07 o 
  -1   0  16        8.68        7.27      2.46 o 
   0   0  16        9.05        7.45      3.08 o 
   1   0  16       54.42       57.21      5.27 o 
   2   0  16        1.73       10.01      4.01 o 
   3   0  16       23.39       26.37      7.01 o 
   4   0  16       11.92       12.35      6.01 o 
   5   0  16        0.47        3.67      6.01 o 
 -18   1  16        0.08        2.85      3.18 o 
 -17   1  16        4.57        7.13      3.00 o 
 -16   1  16        2.28        2.87      2.61 o 
 -15   1  16        1.89        0.11      2.46 o 
 -14   1  16       20.92       21.38      2.32 o 
 -13   1  16        0.39        1.28      1.89 o 
 -12   1  16       20.44       22.32      2.41 o 
 -11   1  16        2.02        0.12      2.30 o 
 -10   1  16       11.46        7.91      2.08 o 
  -9   1  16        0.03       -1.38      1.83 o 
  -8   1  16       16.10       10.11      1.92 o 
  -7   1  16        0.39       -0.21      1.72 o 
  -6   1  16        6.47        6.81      2.04 o 
  -5   1  16       37.32       43.02      2.78 o 
  -4   1  16       27.75       14.28      2.28 o 
  -3   1  16        9.07        7.08      2.12 o 
  -2   1  16       24.58       18.27      2.33 o 
  -1   1  16       29.83       29.05      2.58 o 
   0   1  16        1.61        3.19      2.27 o 
   1   1  16        0.09        0.22      2.83 o 
   2   1  16        0.60       -1.84      2.49 o 
   3   1  16        1.62        3.74      2.63 o 
   4   1  16       19.41       24.46      3.30 o 
 -16   2  16        8.60        7.63      3.37 o 
 -15   2  16       13.31       17.07      3.42 o 
 -14   2  16        5.10       15.59      2.94 o 
 -13   2  16        0.37       -0.34      2.54 o 
 -12   2  16        0.08       -3.63      3.23 o 
 -11   2  16        3.24        8.16      2.37 o 
 -10   2  16        0.22       -2.72      2.02 o 
  -9   2  16        9.40       10.79      2.83 o 
  -8   2  16        0.38        2.08      2.06 o 
  -7   2  16        6.22       10.11      2.29 o 
  -6   2  16       18.47       19.41      2.37 o 
  -5   2  16       20.05       30.80      3.71 o 
  -4   2  16        8.97       12.08      2.75 o 
  -3   2  16        1.53        0.96      2.45 o 
  -2   2  16        8.73        6.12      3.08 o 
  -1   2  16       15.45        8.79      3.08 o 
   0   2  16        0.04        2.19      2.53 o 
   1   2  16       13.22        9.40      2.83 o 
   2   2  16        0.13       -2.27      2.53 o 
  -9   3  16        2.50        6.46      2.99 o 
  -8   3  16        9.50       15.46      3.07 o 
  -7   3  16       35.41       37.68      3.57 o 
  -6   3  16        0.22        4.74      2.74 o 
  -5   3  16       19.93       26.75      5.22 o 
 -16   1  17        5.71       13.16      4.47 o 
 -15   1  17        2.21        3.32      6.84 o 
 -14   1  17        0.26       -4.36      2.92 o 
 -13   1  17       17.48        9.18      5.55 o 
 -12   1  17        3.99        4.54      2.66 o 
 -11   1  17        2.27        0.60      2.40 o 
 -10   1  17        0.05       -0.73      2.46 o 
  -9   1  17        2.49        0.90      2.26 o 
  -8   1  17        3.32        4.57      3.31 o 
  -7   1  17        0.36        1.06      2.16 o 
  -6   1  17        0.36        2.36      2.26 o 
  -5   1  17        6.08        1.71      2.28 o 
  -4   1  17        1.77       -1.53      2.32 o 
  -3   1  17       17.47       20.81      3.00 o 
  -2   1  17        4.04        3.86      2.27 o 
  -1   1  17        8.39        7.76      2.53 o 
   0   1  17        2.01        3.82      2.44 o 
   1   1  17       11.38       13.58      3.03 o 
   2   1  17       18.16       24.89      3.45 o 
 -13   2  17        0.88        1.82      2.88 o 
 -12   2  17        0.03       -2.20      2.62 o 
 -11   2  17        0.03       -0.38      2.51 o 
 -10   2  17        3.56        5.86      2.74 o 
  -9   2  17        1.72        1.33      2.37 o 
  -8   2  17        1.11        1.32      2.16 o 
  -7   2  17       17.09       25.35      3.65 o 
  -6   2  17        8.81       11.47      3.34 o 
  -5   2  17        6.61        6.56      3.28 o 
  -4   2  17        6.81        0.75      3.01 o 
  -3   2  17        0.00       -1.02      2.95 o 
  -2   2  17        4.75        2.56      3.08 o 
 -14   0  18        0.01       -3.67      3.54 o 
 -13   0  18        2.86       -5.12      3.42 o 
 -12   0  18        3.82        2.12      3.99 o 
 -11   0  18        0.56       -3.28      3.42 o 
 -10   0  18       25.53       25.22      4.47 o 
  -9   0  18       15.52        2.77      3.65 o 
  -8   0  18       19.56       24.14      4.70 o 
  -7   0  18        8.28       -3.47      3.18 o 
  -6   0  18        1.57        0.02      3.52 o 
  -5   0  18       12.57        9.68      4.01 o 
  -4   0  18        0.24       -0.80      4.00 o 
  -3   0  18       42.27       43.05      7.68 o 
  -2   0  18       98.52      145.84     11.68 o 
  -1   0  18       16.84       13.35      7.01 o 
 -13   1  18       16.18       14.37      4.41 o 
 -12   1  18        5.75        7.98      3.70 o 
 -11   1  18       30.70       31.75      5.10 o 
 -10   1  18        0.77        1.56      3.08 o 
  -9   1  18        0.50        1.68      2.74 o 
  -8   1  18        2.01        5.39      2.70 o 
  -7   1  18        0.57        1.00      2.66 o 
  -6   1  18        3.65        7.09      2.71 o 
  -5   1  18        0.52       -1.63      2.66 o 
  -4   1  18        4.85        1.91      2.69 o 
  -3   1  18        3.64        4.55      2.53 o 
  -2   1  18        0.79       -0.94      2.46 o 
                                                 
